# Supplementary material for: Systematic and Functional Identification of Small Non-Coding RNAs Associated with Excess Ammonium Stress in Cyanobacterium Synechocystis sp. PCC 6803
Source: Int J Mol Sci. 2026 Jun 23;27(13):5667. doi: 10.3390/ijms27135667 (PMC13362535; doi:10.3390/ijms27135667)
Supplement: Supplementary file 1 [file ijms-27-05667-s001.zip]

Archive with 3 entries (3 files):
- supplementary figures-clean version.pdf
- supplementary Table S1-sRNA data.xlsx
- supplementary tables S2-S5.pdf
