# Supplementary material for: Systematic and Functional Identification of Small Non-Coding RNAs Associated with Excess Ammonium Stress in Cyanobacterium Synechocystis sp. PCC 6803
Source: Int J Mol Sci. 2026 Jun 23;27(13):5667. doi: 10.3390/ijms27135667 (PMC13362535; doi:10.3390/ijms27135667)
Supplement: Supplementary file 1 [file ijms-27-05667-s001.zip › supplementary Table S1-sRNA data.xlsx]

## Sheet: Table S1
This table displays the data of sRNAs identified in this manuscript. Column G to column AD are their RPKM from RNA-sequencing data. Column AE to AS are log2(Fold change), False discovery rate and the significancy for five comparisons.
Geneid	Chr	Start	End	Strand	Length	BC_30min_1	BC_30min_2	BC_30min_3	BC30average	BC_24h_1	BC_24h_2	BC_24h_3	BC24average	NH4Cl_30min_1	NH4Cl_30min_2	NH4Cl_30min_3	NH4-30average	NH4Cl_24h_1	NH4Cl_24h_2	NH4Cl_24h_3	NH4-24average	NaCl_30min_1	NaCl_30min_2	NaCl_30min_3	NaCl-30average	NaCl_24h_1	NaCl_24h_2	NaCl_24h_3	NaCl-24average	NH4Cl_30min___BC_30min_logFC	NH4Cl_30min___BC_30min_FDR	Significant	NH4Cl_24h___BC_24h_logFC	NH4Cl_24h-BC_24h_FDR	Significant	BC_24h___BC_30min_logFC	BC_24h___BC_30min_FDR	Significant	NaCl_30min___BC_30min_logFC	NaCl_30min___BC_30min_FDR	Significant	NaCl_24h___BC_24h_logFC	NaCl_24h___BC_24h_FDR	Significant
sRNA_1	NC_000911.1	219	376	+	158	6844.91	6753.47	6263.32	6620.56	7029.6	7483.07	7407.58	7306.75	7306.75	6360.73	7008.58	6892.02	8174.9	7631.96	7683.55	7830.14	6511.64	7034.3	6476.7	6674.21	7059.39	7207.06	6319.47	6861.97	0.0760853	0.817575	no	-0.00427557	0.990172	no	-0.00455096	0.98525	no	0.00743153	0.999055	no	-0.0175791	0.980977	no
slr0612-as	NC_000911.1	688	909	-	222	5413.52	5260.43	4877.73	5183.89	4118.04	4391.44	4611.83	4373.77	5409.49	4370.49	4485.06	4755.01	4955.64	4648.63	4918.21	4840.83	5185.83	5702.47	4663.77	5184.02	5151.92	4479.19	3870.41	4500.51	-0.108998	0.710175	no	0.0439676	0.856854	no	-0.392958	0.027114	no	-0.00643445	0.999055	no	0.114464	0.934323	no
sll1214-as	NC_000911.1	3282	3302	+	21	1790.26	1799.41	2028.9	1872.85	1900.39	1391.82	1856.63	1716.28	1378.92	1781.91	1336.38	1499.07	1685.48	1357.72	1734.29	1592.5	1423.94	1415.1	2116.75	1651.93	1548.15	1583.66	1665.54	1599.12	-0.314485	0.309778	no	-0.236738	0.393282	no	-0.246931	0.394422	no	-0.17849	0.999055	no	-0.0496341	0.976458	no
slr1311-as	NC_000911.1	7136	7210	-	75	7803.14	8577.18	7717.46	8032.59	11804.7	11641	10531.9	11325.8	6920.6	7368.18	5682.94	6657.24	8324.64	9114.58	8224.86	8554.69	8597.02	7800.03	6729.51	7708.85	12115.3	10367.3	10726.1	11069.5	-0.256348	0.13557	no	-0.513029	0.000522341	no	0.352709	0.0228242	no	-0.0635876	0.999055	no	0.0387522	0.976458	no
slr1315-as	NC_000911.1	12721	12851	-	131	2343.74	2544.58	2227.61	2371.97	2657.43	2781.75	2805.41	2748.2	2045.73	2527.48	2019.55	2197.59	2987.62	3124.06	3084.23	3065.3	2139.98	2456.44	1997.08	2197.83	2698.13	2701.17	2632.17	2677.16	-0.0952158	0.683758	no	0.0528659	0.762275	no	0.0666205	0.719116	no	-0.115838	0.999055	no	0.036915	0.976458	no
slr1315-as2	NC_000911.1	12728	12818	-	91	2403.08	2783.15	2199.69	2461.97	2449.15	2460.72	2840.48	2583.45	1942.29	2375.47	1840.73	2052.83	2808.79	3083.52	2889.09	2927.13	2248.86	2528.52	1989.54	2255.64	2794	2828.66	2483.81	2702.16	-0.246206	0.140464	no	0.0735449	0.690056	no	-0.0729982	0.71008	no	-0.130649	0.999055	no	0.136779	0.807326	no
slr1317-as	NC_000911.1	15314	15338	-	25	2155.47	2159.29	2283.08	2199.28	1817.36	1885.69	2916.97	2206.67	2928.51	2699.59	2198.34	2608.81	2019.27	2336.6	2761.85	2372.57	2242.7	2683.03	2333.72	2419.82	2334.13	2181.65	2085.38	2200.39	0.260882	0.3182	no	-0.0136123	0.969917	no	-0.141786	0.598292	no	0.131227	0.999055	no	0.0646456	0.976458	no
sll1206-as2	NC_000911.1	19469	19578	+	110	2688.64	2543.71	2616.34	2616.23	3410.34	3574.23	3629.8	3538.12	2697.05	2527.07	2439.65	2554.59	3270.49	3078.79	3069.49	3139.59	2803.38	2863.65	2424.64	2697.22	2993.45	3174.52	2909.7	3025.89	-0.020237	0.949709	no	-0.275671	0.0420926	no	0.285209	0.0493479	no	0.0371038	0.999055	no	-0.150929	0.772583	no
sll1206-as	NC_000911.1	20141	20193	+	53	5071.84	5007.79	6264.37	5448	6255.58	5123.37	6239.36	5872.77	5793.51	6757.79	6144.5	6231.93	5879.12	6770.46	6656.96	6435.52	5042.55	5110.38	5661.32	5271.41	5882.52	5421.5	5130.04	5478.02	0.208567	0.231185	no	0.0185977	0.932117	no	-0.0331494	0.869633	no	-0.0521304	0.999055	no	-0.0352571	0.976458	no
sll1205-as	NC_000911.1	20963	20986	+	24	2166.96	1499.51	1440.33	1702.26	1944.25	2003.54	1684.72	1877.5	2048.86	1726.22	1559.11	1778.06	1958.34	2289.07	2371.1	2206.17	1868.92	1521.23	2238.03	1876.06	1563.04	1662.84	1649.83	1625.24	0.0515904	0.917936	no	0.11993	0.669226	no	-0.0383706	0.904106	no	0.142776	0.999055	no	-0.128814	0.947984	no
sll1204-as	NC_000911.1	22050	22086	+	37	2421.69	2845.01	2433.43	2566.71	3866.37	4408.43	3414.97	3896.59	3839.31	2600.62	2860.12	3100.02	3481.49	3627.44	2829.94	3312.95	2778.12	2661.92	2102.45	2514.16	3086.65	3972.85	3317.5	3459	0.301374	0.179419	no	-0.331475	0.0789083	no	0.455985	0.0302523	no	-0.0349001	0.999055	no	-0.0879531	0.958931	no
slr1490-as2	NC_000911.1	40001	40128	-	128	2423.14	2523.39	2430.55	2459.03	3333.68	3307.32	2961.42	3200.81	2462.9	2312.65	2128.55	2301.37	2951.11	2917.48	2471.87	2780.15	2365.35	2487.48	2242.85	2365.23	2865.57	2655.35	2526.3	2682.41	-0.0792889	0.74	no	-0.31016	0.0204673	no	0.235844	0.122638	no	-0.0610819	0.999055	no	-0.184662	0.690233	no
slr1490-as	NC_000911.1	40674	40752	-	79	3132.95	3314.1	2869.63	3105.56	2891.11	2876.27	2760.13	2842.51	3271.26	3290.32	2864.12	3141.9	3165.66	2975.32	3111.84	3084.27	2874.35	3170.54	2977.52	3007.47	3302.82	2466.9	2689.85	2819.86	0.0325567	0.9188	no	0.0122813	0.960476	no	-0.272214	0.0875266	no	-0.0492093	0.999055	no	0.0560002	0.976458	no
slr1491-as	NC_000911.1	42684	42795	-	112	2176.28	2193.03	2253.8	2207.7	2346.25	3097.91	2720.47	2721.55	2517.17	2279.09	2249.92	2348.73	2839.07	2794.08	2601.43	2744.86	2477.98	2569.92	2497.11	2515	2374.33	2423	2398.15	2398.49	0.105896	0.653482	no	-0.0841757	0.631408	no	0.146171	0.393265	no	0.183603	0.999055	no	-0.0994088	0.919015	no
slr1494-as	NC_000911.1	45930	46074	-	145	5859.7	7228.65	7900.42	6996.26	6156.67	5761.1	7857.59	6591.78	5734.93	5940.2	7455.48	6376.87	6918.97	7117.21	7064.23	7033.47	6309.21	7173.09	7830.16	7104.15	7882.02	6192.66	7459.51	7178.06	-0.10983	0.722553	no	-0.0083478	0.981324	no	-0.234263	0.28116	no	0.0193859	0.999055	no	0.201443	0.78553	no
sll1064-as	NC_000911.1	67038	67143	+	106	4687.61	4931.4	6628.4	5415.8	5375.16	4758.69	7622.1	5918.65	5468.79	5282.68	5990.06	5580.51	5807.96	6212.81	6370.64	6130.47	4857.42	5751.18	6762.13	5790.24	5284.83	5195.6	5864.68	5448.37	0.0618389	0.884808	no	-0.0513877	0.864012	no	-0.0223123	0.936482	no	0.0920843	0.999055	no	-0.0409121	0.976458	no
slr1119-as2	NC_000911.1	69702	69740	-	39	2570.63	3206.64	2865.19	2880.82	2156.78	2224.14	3221.33	2534.08	3796.52	5662.69	5089.58	4849.6	4761.02	4609.35	5116.7	4829.02	2228.33	3124.1	2707	2686.48	2468.8	3317.16	3003.54	2929.83	0.773967	0.00112969	no	0.824268	0.000839268	no	-0.322226	0.210078	no	-0.105547	0.999055	no	0.291199	0.720028	no
slr1119-as	NC_000911.1	69756	69886	-	131	3056.42	3372.17	3510.17	3312.92	3229.22	3166.8	3643.18	3346.4	3711.93	4868.79	4916.09	4498.94	4469.24	4960.81	4755.22	4728.42	3024.51	3548.55	3591.21	3388.09	3095.85	4089.84	4163.62	3783.1	0.462521	0.00929362	no	0.393232	0.0216796	no	-0.131024	0.506167	no	0.0288136	0.999055	no	0.254587	0.653379	no
sll1060-as	NC_000911.1	72161	72242	+	82	3690.77	3357.43	3196	3414.73	4155.55	3771.37	4076.78	4001.23	4004.44	4123.37	3643.46	3923.76	4302.33	4562.6	4321.18	4395.37	3099.67	3437.66	2970.23	3169.18	4035.94	3698.82	2792.64	3509.13	0.211533	0.19788	no	0.0260743	0.893671	no	0.0814837	0.655814	no	-0.11356	0.999055	no	-0.125665	0.830255	no
sll1053-as	NC_000911.1	83887	83929	+	43	1326.04	1611.1	1346.07	1427.74	1627.74	1732.2	1292.92	1550.96	2439.58	2766.1	2257.08	2487.58	1794.72	1924.52	1958.64	1892.63	1456.02	1737.61	1722.94	1638.86	1667.24	1392.15	1350.56	1469.98	0.821685	6.06126e-05	no	0.182041	0.405686	no	-0.022255	0.935822	no	0.197925	0.999055	no	-0.00830861	0.990715	no
slr1123-as	NC_000911.1	84682	84743	-	62	2708.49	2394.37	2450.61	2517.82	2049.88	2554.8	2480.49	2361.72	2546.76	2651.3	2432.96	2543.67	2948.04	3084.5	2594.44	2875.66	2381.36	2396.54	2046.34	2274.75	2043.71	1952.5	2150.1	2048.77	0.0235121	0.948203	no	0.188855	0.261189	no	-0.255528	0.145187	no	-0.153293	0.999055	no	-0.12	0.909856	no
sll1049-as	NC_000911.1	89734	89820	+	87	1894.18	1964.87	1885.01	1914.69	1714.89	1798.99	1892.19	1802.02	1946.81	1820.31	2056.41	1941.18	2047.54	2190.16	1979.73	2072.48	1836.7	1981.14	2054.41	1957.41	1878.04	1727.83	1759.82	1788.56	0.0399465	0.89959	no	0.0970087	0.607793	no	-0.235334	0.176661	no	0.0293359	0.999055	no	0.0627317	0.976458	no
slr1127-as	NC_000911.1	91374	91397	-	24	8511.19	7047.68	8306.99	7955.29	11332.9	8799.87	9927.8	10020.2	14501.4	18598.6	14519.2	15873.1	11991.8	10750	11412.9	11384.9	6190.79	5908.04	6907.01	6335.28	9725.56	8785.36	8909.08	9140	1.00177	2.60918e-06	up	0.0704686	0.717773	no	0.188493	0.317642	no	-0.331692	0.999055	no	-0.0707799	0.97344	no
slr1128-as2	NC_000911.1	92435	92533	-	99	7898.84	7324.86	5741	6988.23	7634.35	6833.23	7249.39	7238.99	9969.75	9469.75	8586.89	9342.13	7276.55	7192.98	7932.39	7467.31	6970.69	5806.19	5182.3	5986.39	7393.11	6456.54	6036.04	6628.57	0.433665	0.00982281	no	-0.0606444	0.758737	no	-0.0938039	0.637781	no	-0.225923	0.999055	no	-0.0568423	0.976458	no
slr1128-as	NC_000911.1	92437	92509	-	73	9785.11	9058.66	7080.95	8641.57	9680.59	8388.72	8891.75	8987.02	12757.2	12183.5	11108.6	12016.4	8834.88	8764.14	9853.37	9150.8	8429.33	6839	6368.38	7212.24	9067.04	7744.76	7218.57	8010.12	0.490376	0.00531664	no	-0.0802379	0.689904	no	-0.0874852	0.671426	no	-0.262803	0.999055	no	-0.0971531	0.943902	no
ncr0020	NC_000911.1	92544	92654	+	111	3578.9	3615.03	3317	3503.64	4961.57	4824.64	4449.22	4745.14	3155.13	3154.46	2728.44	3012.67	3340.35	3069.85	2884.62	3098.27	3291.65	3159.11	3270.48	3240.41	3792.59	3691.22	3507.75	3663.85	-0.203269	0.234803	no	-0.721135	1.33106e-06	no	0.292833	0.0458316	no	-0.114624	0.999055	no	-0.302183	0.322257	no
ncl0020	NC_000911.1	92937	93037	-	101	2673.87	3001.98	3016.62	2897.49	3598.73	2977.89	4103.37	3560	3148.35	4273.93	3409.58	3610.62	3625.12	3607.9	3643.51	3625.51	2747.86	2715.31	2585.69	2682.95	3128.14	3674.72	3632.89	3478.58	0.333777	0.0353211	no	-0.0828219	0.632215	no	0.157248	0.352481	no	-0.115172	0.999055	no	0.0392363	0.976458	no
slr0721-as	NC_000911.1	100755	100880	-	126	2516.31	2970.45	2386.19	2624.31	2416.91	2199.97	2842.24	2486.37	2731.82	2407.69	2055.61	2398.37	2988.74	2875.49	2896.5	2920.24	2521.56	2439.36	2315.2	2425.37	2295.76	2380.77	2383.09	2353.21	-0.110897	0.620096	no	0.125262	0.423709	no	-0.217873	0.157291	no	-0.114885	0.999055	no	-0.0066019	0.990715	no
sll0710-as	NC_000911.1	104816	104850	+	35	1414.3	1233.88	1286.24	1311.48	1526.16	1616.3	1918.51	1686.99	1186.39	1489.16	1069.1	1248.22	1127.34	834.498	1105.61	1022.48	1121.35	1407.01	1270.05	1266.14	1143.25	1805.37	1414.14	1454.25	-0.0758013	0.865672	no	-0.820197	0.000996887	no	0.203217	0.434692	no	-0.0573135	0.999055	no	-0.123942	0.943902	no
ncl0030	NC_000911.1	106686	106808	-	123	646.967	694.893	633.972	658.611	638.931	804.866	874.644	772.814	564.131	548.697	470.584	527.804	509.487	655.839	629.208	598.178	524.209	635.069	542.095	567.124	684.517	784.106	665.297	711.307	-0.30189	0.171579	no	-0.472507	0.00893518	no	0.0743594	0.771799	no	-0.221429	0.999055	no	-0.032915	0.976458	no
ncr0030	NC_000911.1	106734	106787	+	54	14492.8	12229.3	10287	12336.4	14201	14387.1	11284.9	13291	8954.29	7622.6	7200.04	7925.64	6920	6825.37	6379.13	6708.17	11750	10613.2	8609.11	10324.1	12689.5	13093.4	10705.6	12162.8	-0.62524	0.00112969	no	-1.09442	6.36153e-06	down	-0.0385365	0.868156	no	-0.26244	0.999055	no	-0.0593313	0.976458	no
ncr0040	NC_000911.1	107187	107251	+	65	1552.02	1453.37	1199.67	1401.68	2257.53	1856.68	1766.18	1960.13	1437.36	1531.75	1439.17	1469.43	1535.43	1669	1645.91	1616.78	1365.75	2168.37	1382	1638.7	2205.89	1606.56	1665.06	1825.84	0.0761713	0.853992	no	-0.397427	0.0598406	no	0.341147	0.145187	no	0.21473	0.999055	no	-0.0502814	0.976458	no
sll0708-as	NC_000911.1	108337	108364	+	28	2260.2	2024.33	2124.6	2136.38	1885.77	1919.36	2217.64	2007.59	2048.86	1909.18	1816.64	1924.89	2383.16	2384.28	2086.56	2284.67	1902.29	2850.41	2215.98	2322.89	2113.82	2375.49	2121.21	2203.51	-0.140758	0.682195	no	0.0831849	0.751926	no	-0.243958	0.316028	no	0.110911	0.999055	no	0.209807	0.798795	no
slr0727-as	NC_000911.1	112482	112551	-	70	1306.89	1143.91	1251.79	1234.2	1403.37	1683.65	1433.73	1506.91	1717.14	1460.53	1169.33	1449	1525.23	1470.31	1257.36	1417.63	1388.34	1212.94	1296.51	1299.26	1417.15	1396.79	1169.02	1327.66	0.239011	0.280424	no	-0.180037	0.356434	no	0.123321	0.586472	no	0.0703034	0.999055	no	-0.103983	0.943902	no
ncr0050	NC_000911.1	112839	112900	+	62	1202.65	1625.27	1581.87	1469.93	1158.63	1155.74	1478.98	1264.45	1506.91	1217.88	1442.8	1389.19	1619.08	1794.62	1554.22	1655.97	1190.68	1520.09	1418.99	1376.59	1317.66	1469.74	1117.63	1301.67	-0.0440475	0.909907	no	0.280493	0.134499	no	-0.347233	0.0875266	no	-0.0985843	0.999055	no	0.111715	0.943902	no
ncr0060	NC_000911.1	120556	120640	+	85	2440.02	2540.34	2449.54	2476.63	2094.73	2218.45	2667.23	2326.81	2191.88	1996.78	2070.4	2086.36	2396.09	2798.02	2633.31	2609.14	2066.8	2786.91	2473.18	2442.3	2589.12	2355.37	2624.2	2522.9	-0.228377	0.183238	no	0.0591089	0.751926	no	-0.238357	0.143966	no	-0.0257537	0.999055	no	0.193011	0.706714	no
slr0740-as	NC_000911.1	130041	130126	-	86	7555.51	7563.79	6477.96	7199.09	13314.6	14098.8	10544.9	12652.8	6645.3	5850.76	5540.72	6012.26	9371.69	9072.74	9184.41	9209.62	7453.94	7414.46	5761.08	6876.49	9984.05	10433.4	8494.71	9637.38	-0.244011	0.183474	no	-0.565714	0.000857547	no	0.670479	0.000458331	no	-0.0722246	0.999055	no	-0.324132	0.358578	no
sll0696-as	NC_000911.1	130860	130953	+	94	32749.3	33212.5	32686.3	32882.7	15146.8	13300.1	21153.7	16533.6	36809.8	27546.1	27989.3	30781.7	50605.1	54582.7	43604	49597.2	34356.3	35931.5	35811.7	35366.5	31517.9	24949.7	23048.5	26505.4	-0.0813287	0.837284	no	1.48137	1.2479e-06	up	-1.14332	7.08494e-05	down	0.101629	0.999055	no	0.759101	0.0302893	no
slr0742-as	NC_000911.1	132370	132488	-	119	2848.62	3175.43	3546.63	3190.22	3265.92	3549.53	3786.06	3533.84	3062.39	3195.08	3026.5	3094.66	3691.16	4347.81	3449.45	3829.47	3180.3	3175.05	3182.91	3179.42	3411.54	3778.43	3371.75	3520.57	-0.0256867	0.935049	no	0.0103923	0.967476	no	0.00022558	0.999062	no	-0.00960795	0.999055	no	0.0705922	0.958931	no
slr0743-as	NC_000911.1	133590	133632	-	43	1661.19	3284.96	6767.74	3904.63	2270.27	1534.86	4147.43	2650.85	1931.33	3076.9	4160.64	3056.29	2536.9	2361.18	4111.37	3003.15	1673.33	3791.15	4888.84	3451.11	1861.1	1825.26	3560.56	2415.64	-0.312342	0.818024	no	0.050745	0.969247	no	-0.66798	0.463788	no	-0.186508	0.999055	no	-0.0579047	0.989686	no
slr0744-as	NC_000911.1	135403	135468	-	66	3474.73	3721.5	4007.33	3734.52	4874.57	5157.07	4682.2	4904.61	3692.09	3199.33	2949.9	3280.44	5011.24	4878.44	4299.59	4729.76	3794.47	4039.46	3325.47	3719.8	3726.03	4353.63	4259.56	4113.07	-0.16919	0.386728	no	-0.156389	0.308364	no	0.247264	0.118501	no	-0.0136689	0.999055	no	-0.176203	0.738578	no
slr0744-as2	NC_000911.1	136747	136919	-	173	7595.15	8211.75	7927.5	7911.46	7633.85	8594.59	7345.42	7857.95	8034.38	9327.97	9178.9	8847.08	7549.94	7275.73	7390.14	7405.27	8026.62	8259.92	9159.09	8481.88	7367.66	7270.38	8113.73	7583.92	0.181054	0.48896	no	-0.190729	0.345337	no	-0.154838	0.48181	no	0.0993932	0.999055	no	0.0235547	0.980977	no
slr0237-as	NC_000911.1	139335	139375	-	41	1849.21	1974.96	1411.73	1745.3	1976.69	1724.71	1813.86	1838.42	1465.85	1972.05	1497.31	1645.07	1882.27	2137.13	1813.6	1944.33	1253.54	1718.83	1490.76	1487.71	2073.88	1865.63	1609.59	1849.7	-0.0787743	0.835634	no	-0.035937	0.893671	no	-0.0628093	0.819484	no	-0.232668	0.999055	no	0.0648009	0.976458	no
ncl0040	NC_000911.1	141029	141060	-	32	3054.63	3036.5	3064.88	3052	3184.99	3123.17	3948.56	3418.9	3226.96	3570.77	2704.07	3167.27	5222.24	5715.44	5216.41	5384.7	3153.8	3475.84	3009.76	3213.13	3647.09	4136.33	3237.79	3673.73	0.0630741	0.856156	no	0.546163	0.000417997	no	0.0173413	0.93962	no	0.067826	0.999055	no	0.174377	0.798795	no
ncr0070	NC_000911.1	143880	143959	+	80	2334.05	2440.45	2431.81	2402.1	2241	2286.39	3014.44	2513.95	2274.24	2597.68	2660.22	2510.72	2509.58	2738.2	2494.39	2580.72	2149.26	2483.5	2245.74	2292.83	2344.56	2444.38	2252.02	2346.98	0.0817267	0.746041	no	-0.0679763	0.711026	no	-0.0811559	0.677296	no	-0.072565	0.999055	no	-0.0246411	0.976458	no
slr0244-as	NC_000911.1	145697	145766	-	70	16926.9	18135.5	12655.7	15906	21322.4	20783	23620.4	21908.6	12355.6	12094.7	9170.88	11207.1	25207.7	22114.2	19359	22226.9	16059.3	16520.3	14036.7	15538.8	20935.8	21740.5	15121.9	19266	-0.490245	0.0120841	no	-0.0850683	0.704856	no	0.317313	0.116203	no	-0.0356943	0.999055	no	-0.114431	0.935821	no
sll0227-as	NC_000911.1	149520	149615	+	96	2695.64	2745.97	2420.08	2620.57	2545.43	2691.03	2692.54	2643	2378.96	2805.11	2430.01	2538.03	2834.76	3085.9	2853.22	2924.63	2501.62	2573.71	2459.9	2511.74	2839.52	2882.26	2488.49	2736.76	-0.0320633	0.921588	no	0.041007	0.83067	no	-0.136107	0.434692	no	-0.0639908	0.999055	no	0.123376	0.867273	no
sll0225-as	NC_000911.1	150532	150681	+	150	1917.37	1715.44	1843.62	1825.47	2013.83	2143.4	2190.13	2115.79	1853.99	1844.27	1563	1753.76	2382.89	2322.69	2256.02	2320.53	1875.15	1816.99	1710.16	1800.76	2006.24	2084.1	1975.4	2021.91	-0.047852	0.865827	no	0.0300906	0.87378	no	0.0601949	0.753416	no	-0.0253344	0.999055	no	0.0101175	0.989913	no
sll0224-as	NC_000911.1	152681	152769	+	89	2450.04	3042.82	2384.61	2625.82	4822.1	4735.4	4616.07	4724.53	2001.29	2252.41	1780.27	2011.32	3611.89	4742.89	3299.29	3884.69	2456.89	2652.12	2122.7	2410.57	3578.01	4558.81	3855.78	3997.53	-0.365257	0.0325855	no	-0.39317	0.0109227	no	0.708757	0.000299747	no	-0.127262	0.999055	no	-0.167187	0.760675	no
ncr0075	NC_000911.1	153164	153419	+	256	1691.3	1773.05	1950.09	1804.82	1405.42	1451.09	1745.83	1534.11	1833.31	1647.04	1779.12	1753.16	1790.61	1708.66	1644.95	1714.74	1607.93	1834.1	1814.18	1752.07	1649.33	1497.86	1471.96	1539.72	-0.0234267	0.943861	no	0.0577495	0.751926	no	-0.382864	0.00878662	no	-0.0476874	0.999055	no	0.0797116	0.947984	no
sll0223-as	NC_000911.1	158336	158502	+	167	7549.1	7418.52	7158.1	7375.24	10040.5	10461.6	9822.95	10108.3	7210.69	7634.45	6676.38	7173.84	9968.46	10610.3	8882.38	9820.38	7414.12	7489.01	7275.55	7392.89	7961.82	9180.49	10408.7	9183.69	-0.0245086	0.951339	no	-0.149878	0.482236	no	0.308858	0.124653	no	-0.000261417	0.999655	no	-0.0630678	0.976458	no
sml0004-as	NC_000911.1	160093	160137	+	45	21554.7	26891.1	18722	22389.3	23412.8	31553.8	18949.1	24638.6	11303.7	15844.1	9458.58	12202.1	9090.56	11729.3	12224.3	11014.7	16197.3	21264.2	15866.8	17776.1	20525.6	24358.8	16483.6	20456	-0.860697	0.00715128	no	-1.26827	0.000408295	down	-0.00210249	0.996691	no	-0.337029	0.999055	no	-0.200167	0.909856	no
sll0219-as	NC_000911.1	165037	165135	+	99	2050.66	2426.47	2866.44	2447.86	2579.93	3428.52	2304.64	2771.03	2157.86	2490.62	2734.34	2460.94	2127.58	2156.49	2329.9	2204.66	2038.82	2718.71	2450.84	2402.79	2071.42	2116.35	3246.33	2478.03	0.0314413	0.954674	no	-0.427295	0.119877	no	0.028334	0.932633	no	-0.0341508	0.999055	no	-0.0687065	0.976458	no
sll0217-as2	NC_000911.1	166848	167095	+	248	5416.98	5383.71	8269.17	6356.62	9588.38	14587.5	6498.2	10224.7	6276.57	6105.54	10903.5	7761.88	4181.07	4657.6	4485.2	4441.29	5610.52	6196.76	8558.77	6788.68	7845.44	6393.91	22538.8	12259.4	0.314674	0.770461	no	-1.3135	0.0555348	no	0.540818	0.460293	no	0.0918983	0.999055	no	0.346063	0.943902	no
sll0217-as	NC_000911.1	167537	167755	+	219	2148.72	2115.74	2125.39	2129.95	2697	3874.7	2614.44	3062.05	2414.98	2093.13	2309.29	2272.47	2837.65	2676.87	2168.85	2561.13	1992.66	1981.14	1928.28	1967.36	2238.21	2545.14	4477.89	3087.08	0.111029	0.837284	no	-0.360552	0.235323	no	0.372696	0.243265	no	-0.118749	0.999055	no	0.0995179	0.976458	no
ncr0080	NC_000911.1	168232	168515	+	284	2764.5	2524.87	2575.88	2621.75	2367.26	2546.34	3058.42	2657.34	2218.16	2423.45	2031.92	2224.51	2629.51	2514.76	2401.82	2515.36	2596.08	2553.16	2448.89	2532.71	2359.97	2534.08	2628.11	2507.39	-0.223915	0.227141	no	-0.181098	0.277511	no	-0.132042	0.478409	no	-0.0545894	0.999055	no	-0.00535434	0.990715	no
sll1326-as	NC_000911.1	173864	173994	+	131	2329.39	2747.19	2516.03	2530.87	2465.27	3138.01	2932.18	2845.15	1960.23	2019.95	1794.16	1924.78	2396.29	2410.06	2426.84	2411.07	2339.71	2799.95	2707.55	2615.74	2475.4	2609.78	2674.99	2586.72	-0.375568	0.00548278	no	-0.337394	0.0117325	no	0.0197037	0.91735	no	0.0449941	0.999055	no	-0.0550657	0.976458	no
sll1321-as	NC_000911.1	177855	177974	+	120	76428.4	94581.4	72706.3	81238.7	88304.7	105779	105915	99999.5	22064	44536.5	29057.8	31886.1	66868.8	101380	83690.2	83979.7	82637.3	83724.3	77474.3	81278.6	84202.5	118622	107305	103376	-1.32892	8.87948e-05	down	-0.35694	0.231235	no	0.154707	0.658455	no	-0.000233668	0.999655	no	0.122391	0.97344	no
slr1413-as	NC_000911.1	178184	178245	-	62	3547.31	3410.17	3786.12	3581.2	3535.3	3102.26	3318.97	3318.84	3859.79	4138.62	3696.59	3898.33	4005.59	4071.54	4246.56	4107.9	3315.82	3327.77	3062.04	3235.21	3536.16	3550.98	3810.57	3632.57	0.135354	0.522569	no	0.195743	0.204912	no	-0.252379	0.122638	no	-0.152823	0.999055	no	0.199946	0.690233	no
slr1414-as	NC_000911.1	179754	179816	-	63	1989.18	2085.03	2258.58	2110.93	1939.38	2199.97	2624.49	2254.61	2064.04	2513.76	2218.01	2265.27	2726.25	2903.08	2312.38	2647.24	2135.91	2398.93	2204.95	2246.6	1918.65	2280.47	2074.07	2091.06	0.116598	0.656115	no	0.131923	0.472801	no	-0.0554276	0.809817	no	0.0838241	0.999055	no	-0.0257769	0.976458	no
slr1415-as	NC_000911.1	181169	181205	-	37	5436.1	6662.67	5779.41	5959.39	7566.8	6421.53	7181.19	7056.51	6512.06	5941.69	6494.52	6316.09	10021.1	12517.5	9125.52	10554.7	6490.7	7021.95	5581.51	6364.72	7412.46	7280.56	6313.94	7002.32	0.109319	0.653482	no	0.46567	0.00174155	no	0.109738	0.549535	no	0.0897371	0.999055	no	0.0535965	0.976458	no
slr1417-as	NC_000911.1	183424	183446	-	23	1007.99	1212.64	1852.47	1357.7	1628.36	1516.75	1506.83	1550.65	1544.07	2004.64	1855.68	1801.46	1261.41	1965.3	1550.49	1592.4	1259.49	996.722	1650.84	1302.35	1413.53	1359.19	1233.79	1335.5	0.435082	0.199452	no	-0.08832	0.807719	no	0.0699087	0.867916	no	-0.0597492	0.999055	no	-0.152795	0.953307	no
sll1041-as	NC_000911.1	186053	186152	+	100	2493.83	2519.17	2733.27	2582.09	3033.03	2649.39	2967.51	2883.31	3830.01	4510.45	3741.85	4027.44	3075.32	2976.38	2913.6	2988.43	2308.11	2623.59	2722.67	2551.46	2642.57	2647.25	2421.95	2570.59	0.655055	8.21134e-06	no	-0.0579277	0.748873	no	0.0169812	0.929942	no	-0.0210696	0.999055	no	-0.0980456	0.919015	no
ncr0090	NC_000911.1	189724	189852	+	129	2792.94	2992.04	2542.58	2775.85	2941.36	3193.97	3391.82	3175.72	2507.34	2206.66	2143.77	2285.93	3238.6	3444.73	2958.54	3213.96	2810.62	3027.65	2397.76	2745.34	3153.54	3201.94	3002.95	3119.48	-0.26192	0.089565	no	-0.0867263	0.613184	no	0.0466559	0.813849	no	-0.0213627	0.999055	no	0.0498784	0.976458	no
slr1101-as	NC_000911.1	197482	197641	-	160	6383.39	7658.73	10018.6	8020.25	4643.17	4407.79	5776.17	4942.38	6990.04	7667.76	8813.82	7823.87	7220.47	6628.18	7729.77	7192.81	5968.86	7768.89	9764.35	7834.03	5918.7	5350.2	5460.94	5576.61	-0.0151286	0.978562	no	0.441496	0.0812971	no	-0.848373	0.00393058	no	-0.0363318	0.999055	no	0.25058	0.78644	no
slr1102-as	NC_000911.1	197761	197824	-	64	2946.93	3120.85	3127.68	3065.15	3914.08	3594.59	3497.29	3668.65	3773.32	4270.31	3782.05	3941.89	4515.06	4281.15	4706.63	4500.95	2905.58	3356.44	3357.04	3206.35	3217.25	3398.44	3536.82	3384.17	0.378986	0.00811867	no	0.186021	0.226528	no	0.118174	0.519547	no	0.0612694	0.999055	no	-0.0443637	0.976458	no
slr1102-as2	NC_000911.1	198818	199396	-	579	2195.77	2635.4	2618.58	2483.25	3292.55	2890.41	3703.63	3295.53	4465.27	6432.87	5862.8	5586.98	3382.28	3308.93	3248.61	3313.27	2343.41	2497.32	2783.04	2541.26	2925.59	3210.81	2914.41	3016.94	1.19118	1.33438e-06	up	-0.095641	0.696042	no	0.261394	0.220217	no	0.0320025	0.999055	no	-0.0528489	0.976458	no
slr1103-as	NC_000911.1	200769	200839	-	71	3018.22	2800.49	2660.8	2826.5	2680.73	2934.77	2999.95	2871.81	3208.92	3171.67	2882.15	3087.58	3440.63	3095.09	3366.29	3300.67	2605.96	3097.27	2791.28	2831.5	2524.34	2473.19	2667.61	2555.05	0.138779	0.508768	no	0.100241	0.568085	no	-0.131215	0.461277	no	-0.00275085	0.999055	no	-0.0899661	0.943902	no
ncl0050	NC_000911.1	204416	204504	-	89	6455.99	6449.56	5916.36	6273.97	5353.29	5455.78	6027.66	5612.25	7722.75	8581.68	7778.01	8027.48	6011.12	5422.68	6231.99	5888.59	6457.22	6248.7	5421.21	6042.37	6078.87	5664.88	5005.1	5582.95	0.371928	0.00919516	no	-0.0326846	0.871643	no	-0.308404	0.0458316	no	-0.059205	0.999055	no	0.0649686	0.973935	no
sll1037-as	NC_000911.1	206957	207099	+	143	4022.45	3655.44	3654.1	3777.33	4314.99	5221.9	4190.76	4575.88	4603.97	3719.57	3557.05	3960.2	5315.57	4950.58	4663.93	4976.69	3914.27	3788.11	3529.46	3743.95	3824.16	3981.52	3871.91	3892.53	0.08095	0.756021	no	0.0173427	0.939866	no	0.126559	0.480214	no	-0.0178166	0.999055	no	-0.157802	0.78553	no
sll1035-as	NC_000911.1	210072	210129	+	58	2819.66	2637.06	2217.66	2558.13	2508.82	2812.27	3435.83	2918.97	3108.62	2477	2560.43	2715.35	3991.71	4076.57	3218.15	3762.14	2448.93	2810.68	2522.77	2594.12	2702.08	2729.36	2810.4	2747.28	0.0999928	0.706864	no	0.266216	0.0781677	no	0.0335712	0.880921	no	0.0162153	0.999055	no	-0.00761775	0.990715	no
slr1107-as	NC_000911.1	211812	211861	-	50	3095.36	3023	3006.6	3041.65	2824.28	2507.96	3191.34	2841.19	3682.49	4303.3	3765.24	3917.01	4572.36	4242.03	4385.58	4399.99	2803.38	2666.05	3000.5	2823.31	3017.7	3072.94	3088.48	3059.71	0.376544	0.0115449	no	0.520404	0.000368238	no	-0.24096	0.173833	no	-0.109126	0.999055	no	0.175415	0.772583	no
sll1033-as	NC_000911.1	214612	214690	+	79	1816.32	2129.68	1811.32	1919.11	2580.24	2375.01	2623.04	2526.1	2717.98	2994.28	2412.67	2708.31	3150.97	3168.98	2602.8	2974.25	1715.15	2160.27	1910.77	1928.73	2258.16	2475.32	2288.88	2340.79	0.515368	0.000233515	no	0.127054	0.444269	no	0.259359	0.122638	no	0.00359555	0.999055	no	-0.0389433	0.976458	no
ncl0060	NC_000911.1	215185	215217	-	33	1443.06	1962.99	1559.08	1655.04	1860.52	1971.4	2012.91	1948.28	1506.64	1498.42	1452.8	1485.95	1758.33	2212.68	1586.48	1852.5	1415.85	1775.31	1375.09	1522.08	2197.72	2096.19	1579.84	1957.92	-0.122058	0.735178	no	-0.177218	0.445758	no	0.102412	0.716248	no	-0.125438	0.999055	no	0.0739307	0.976458	no
ncr0100	NC_000911.1	215355	215449	+	95	1305.95	1449	1201.62	1318.86	1596.33	1677.27	1535.25	1602.95	1610.33	2215.66	1593.98	1806.66	1704.1	2225.33	1725.16	1884.86	1347.59	1340.62	1121.04	1269.75	1325.02	1568.32	1674.14	1522.49	0.465903	0.0122642	no	0.125507	0.520195	no	0.136032	0.519617	no	-0.0586427	0.999055	no	0.00822518	0.990715	no
sll1028-as	NC_000911.1	218855	218973	+	119	7092.58	9889.18	7795.83	8259.2	9957.72	11995.5	11206.5	11053.2	5936.54	11101.3	8308.14	8448.67	9747.2	11261.1	10998.7	10669	7483.52	9239.76	8210.2	8311.16	8490.31	10234.2	14407.6	11044	0.055393	0.923815	no	-0.154303	0.641852	no	0.277164	0.38758	no	0.00715069	0.999055	no	0.0796111	0.976458	no
ncl0070	NC_000911.1	219802	219825	-	24	3785.65	2811.57	3249.11	3282.11	4783.87	4714.22	4211.79	4569.96	3483.07	2199.54	2557.91	2746.84	3989.21	3535.03	3509.22	3677.82	3387.41	3396.24	2623.89	3135.85	4828.05	3602.83	3657.12	4029.33	-0.246975	0.395794	no	-0.416071	0.0504031	no	0.314469	0.180797	no	-0.0763503	0.999055	no	-0.120354	0.943902	no
sll1027-as	NC_000911.1	219883	220152	+	270	3346.46	3755.43	3173.93	3425.27	3315.45	3628.2	4155.64	3699.76	3482.56	3922.67	3051.08	3485.44	4390.55	4414.6	4043.86	4283	3388.28	3462.28	2936.01	3262.19	3359.18	3722.31	3228.78	3436.75	0.041058	0.909907	no	0.108178	0.599157	no	-0.0361385	0.880921	no	-0.0743794	0.999055	no	-0.0307472	0.976458	no
sll1686-as	NC_000911.1	226340	226401	+	62	3618.05	3381.14	3241.54	3413.58	3604.62	3543.27	3994.41	3714.1	4309.22	3599.74	3149.65	3686.2	5456.21	5428.73	4711.6	5198.84	4084.49	3560.57	3181.53	3608.86	3576.5	3797.72	3469.96	3614.73	0.12259	0.595378	no	0.379106	0.00612821	no	-0.0277737	0.895819	no	0.0753205	0.999055	no	0.033809	0.976458	no
slr1776-as	NC_000911.1	229111	229159	-	49	3273.62	3653.9	3199.2	3375.57	4235.16	2847.77	4494.22	3859.05	3646.14	3600.18	3543.78	3596.7	3339.39	3108.08	2942.09	3129.86	3337.35	3586.84	3723.22	3549.14	3555.64	3542.88	3555.55	3551.36	0.111829	0.653482	no	-0.420709	0.0100692	no	0.06545	0.752201	no	0.0711754	0.999055	no	-0.0614535	0.976458	no
slr1776-as2	NC_000911.1	229691	229855	-	165	3459.54	3996.87	3230.23	3562.21	3862.45	4468.5	4861.61	4397.52	3619.24	3924.24	3472.55	3672.01	5095.64	4707.75	4276.6	4693.33	3771.82	3951.99	3462.98	3728.93	3511.31	4087.57	4191.57	3930.15	0.0626471	0.830668	no	-0.00824961	0.974962	no	0.15693	0.379393	no	0.0630562	0.999055	no	-0.0829057	0.947984	no
sll1685-as	NC_000911.1	231655	231706	+	52	6627.4	6834.29	6323	6594.9	9740.92	10298.7	9691.75	9910.47	6892.58	5666.98	5846.65	6135.4	9071.97	9347.98	8069.02	8829.66	7385.82	7233.33	6126.37	6915.17	7999.54	8173.52	8363.37	8178.81	-0.0864165	0.722553	no	-0.272306	0.0506754	no	0.440826	0.00246525	no	0.063077	0.999055	no	-0.201769	0.690233	no
slr1780-as	NC_000911.1	238357	238430	-	74	4005.1	4559.31	3921.74	4162.05	5766.37	6408.78	5698.12	5957.76	4370.91	4054.44	3587	4004.11	5433.95	5422.36	4644.78	5167.03	4293.46	4532.14	4104.78	4310.13	4832.74	5321.1	5020.83	5058.23	-0.0374518	0.89959	no	-0.309276	0.0213334	no	0.372436	0.00891557	no	0.0472626	0.999055	no	-0.159801	0.760675	no
sll1681-as	NC_000911.1	239925	240059	+	135	6419.07	6811.09	6222.8	6484.32	9241.43	8115.43	8701.7	8686.19	7640.99	10092.5	8756.98	8830.16	8553.3	9334.02	8284.43	8723.92	6153.59	6377.38	6523.72	6351.56	7261.75	9169.05	8104.94	8178.58	0.464207	0.00531664	no	-0.101804	0.632215	no	0.277813	0.143191	no	-0.0317349	0.999055	no	-0.0153216	0.986094	no
sll1679-as	NC_000911.1	241975	242025	+	51	3145.24	3510.61	3105.27	3253.71	3635.68	3327.68	4771.01	3911.46	2528.27	3223.15	3152.6	2968.01	3629.4	5017.9	3630.1	4092.47	2894.99	3329.64	3486.42	3237.02	3416.21	4029.95	3429.06	3625.07	-0.114275	0.707164	no	-0.0482714	0.830625	no	0.125305	0.567821	no	-0.0084954	0.999055	no	-0.0375355	0.976458	no
slr1783-as2	NC_000911.1	242383	242476	-	94	2909.65	2861.82	2779.45	2850.31	3605.46	3640.98	4174.67	3807.04	2406.32	2441.83	2127.18	2325.11	3919.77	4490.61	3640.39	4016.92	3076.76	2809.12	2600.9	2828.93	3103.9	3417.68	3348.8	3290.13	-0.280354	0.067519	no	-0.0292298	0.876861	no	0.268736	0.074544	no	-0.0152797	0.999055	no	-0.134154	0.807326	no
slr1783-as	NC_000911.1	242495	242561	-	67	4624.61	4122.52	4139.5	4295.54	5571.58	5474.12	5156.53	5400.74	4517.69	4104.04	3691.24	4104.32	5655.26	5802.05	4541.18	5332.83	4651.37	4612.8	3759.61	4341.26	4541.36	4328.36	4530.88	4466.87	-0.0547141	0.846911	no	-0.125704	0.417553	no	0.180746	0.246002	no	0.00783566	0.999055	no	-0.201348	0.690233	no
sll1677-as	NC_000911.1	244977	245084	+	108	2135.05	2207.61	2292.61	2211.76	1870.34	1850.77	2567.19	2096.1	2453.58	1880.9	2035.5	2123.33	1858.95	1809.37	1896.88	1855.06	2318.84	2295.61	2709.64	2441.36	2153.52	2334.14	1613.17	2033.61	-0.0393018	0.911325	no	-0.281045	0.124913	no	-0.224126	0.249603	no	0.141502	0.999055	no	0.0255297	0.976458	no
slr1788-as	NC_000911.1	249006	249079	-	74	1888.24	2151.99	1662.12	1900.79	1908.29	1694.57	1795.3	1799.39	1705.54	1688.6	1414.26	1602.8	2007.35	1926.49	1917.38	1950.41	1654.24	1778.44	1339.06	1590.58	1824.95	1842.61	1596.32	1754.63	-0.227562	0.251906	no	0.0048686	0.989276	no	-0.214878	0.240175	no	-0.262112	0.999055	no	0.0278378	0.976458	no
sll1672-as	NC_000911.1	253313	253342	+	30	939.886	1439.53	1339.84	1239.75	982.357	1194.27	1323.71	1166.78	1365.91	1625.99	1247.28	1413.06	1682.72	1622.64	1492.21	1599.19	1027.9	1386.8	1790.42	1401.71	1500.52	1019.88	1231.87	1250.76	0.224961	0.552679	no	0.363974	0.173852	no	-0.217885	0.5036	no	0.180124	0.999055	no	0.170903	0.935821	no
slr1790-as2	NC_000911.1	257135	257197	-	63	1601.29	1713.72	1582.28	1632.43	1671.37	1384.33	1587.3	1547.67	1626.08	1522.04	1651.91	1600.01	1851.27	2257.34	1963.12	2023.91	1438.77	1920.49	1822.76	1727.34	1548.15	1652.29	1539.84	1580.09	-0.00795036	0.982587	no	0.265649	0.132594	no	-0.210142	0.306307	no	0.0778671	0.999055	no	0.0930393	0.954605	no
slr1790-as	NC_000911.1	257136	257159	-	24	1409.83	1724.43	1674.8	1603.02	1522.14	1198.2	1699.76	1473.37	1400.06	1573.09	1656.55	1543.23	1837.45	2361.51	1865.26	2021.41	1557.43	1432.79	1852.16	1614.13	1389.37	1510.42	1539.84	1479.87	-0.0275373	0.958185	no	0.325048	0.180981	no	-0.235779	0.419143	no	0.0117832	0.999055	no	0.0657982	0.976458	no
ncl0080	NC_000911.1	259480	259515	-	36	7327.63	8522.19	7235.12	7694.98	8595.62	10240.3	8303.25	9046.4	5448.46	6496.53	5278.22	5741.07	9026.09	9272.2	7060.6	8452.96	8020.77	7547.19	6791.25	7453.07	8081.48	8369.65	7424.23	7958.45	-0.405494	0.00749777	no	-0.199078	0.173852	no	0.0866121	0.636182	no	-0.0488782	0.999055	no	-0.107949	0.898786	no
sll1669-as	NC_000911.1	259684	259751	+	68	63276.4	55358.2	50196.6	56277.1	65514.5	65943.6	43523	58327	45428.5	54479.2	43669.3	47859	48058.2	50980.1	52867.1	50635.1	57867.7	62343.4	50512.2	56907.8	63024.1	53895.7	64226.9	60382.2	-0.218454	0.460067	no	-0.313737	0.164826	no	-0.0888334	0.752201	no	0.00937089	0.999055	no	0.12002	0.943902	no
ssr2998-as	NC_000911.1	261820	261844	-	25	6090.46	6117.99	4952.04	5720.16	5746.79	6298.19	6758.12	6267.7	9266.32	8606.61	7109.52	8327.48	14042	13324.2	12109.7	13158.6	5345.11	4686.81	4445.18	4825.7	6435.54	6757.8	6256.15	6483.17	0.553694	0.000207499	no	0.96901	4.66553e-07	no	-0.0207311	0.923263	no	-0.247073	0.999055	no	0.126298	0.880429	no
sll1667-as	NC_000911.1	265013	265154	+	142	3993.41	4162.71	4144.06	4100.06	3973.53	4627.9	4591.45	4397.63	4047.71	3915.17	3932.08	3964.99	5214.07	5054	4851.73	5039.93	3902.35	4436.63	4239.1	4192.69	3563.43	3826.88	3996.77	3795.7	-0.0306963	0.923855	no	0.0943631	0.603947	no	-0.0480243	0.817966	no	0.0278616	0.999055	no	-0.134002	0.8282	no
sll1665-as	NC_000911.1	266977	267117	+	141	4572.78	4441.09	3996.71	4336.86	5826.21	5730.61	5796.66	5784.49	4196.54	4056.68	3669.7	3974.31	7275.74	7585.45	6376.73	7079.31	4705.43	4775.21	3704.32	4394.99	5640.23	5764.53	4773.98	5392.91	-0.110965	0.666628	no	0.183612	0.267402	no	0.269314	0.115441	no	0.0123087	0.999055	no	-0.0300382	0.976458	no
sll1664-as	NC_000911.1	269103	269150	+	48	2636.9	2905.29	3667.81	3070	3504.76	2769.6	3279.18	3184.52	2504.17	3020.89	2789.34	2771.46	3952.94	4766.49	4030.86	4250.1	2744.97	3060.15	3106.22	2970.45	2987.14	3311.83	3808.36	3369.11	-0.129167	0.653482	no	0.295981	0.0982063	no	-0.0776127	0.737875	no	-0.0537807	0.999055	no	0.14987	0.850405	no
ssl3222-as	NC_000911.1	273496	273599	+	104	1994.24	1825.36	2179.81	1999.81	1930.47	1822.23	2242.43	1998.38	1933.29	1696.24	1798.97	1809.5	1980.66	2019.38	1867.69	1955.91	1841.96	1787.92	2056.97	1895.62	1963.82	1925.06	1643.48	1844.12	-0.129077	0.561877	no	-0.138706	0.399389	no	-0.149054	0.393265	no	-0.0805107	0.999055	no	-0.0481518	0.976458	no
sll1658-as	NC_000911.1	276303	276384	+	82	3323.99	4235.19	3676.38	3745.19	4874.35	4955.68	4807.61	4879.21	5303.72	4563.42	5261.98	5043.04	7288.49	7759.82	6412.37	7153.56	3897.38	4359.2	3975.37	4077.31	4656.07	4720.86	4643.67	4673.53	0.455009	0.000684086	no	0.444727	0.000731493	no	0.241599	0.129982	no	0.119687	0.999055	no	0.0116596	0.987938	no
slr1800-as2	NC_000911.1	279396	279438	-	43	3876.12	4676.37	4580.37	4377.62	3319.74	4396.28	4533.62	4083.21	4663.15	3822.81	3868.31	4118.09	4399.1	4884.08	4799.54	4694.24	4574.5	5400.41	4393.49	4789.47	4555.83	3952.16	4044	4184	-0.0628912	0.822446	no	0.105277	0.556598	no	-0.252352	0.132697	no	0.123078	0.999055	no	0.117526	0.891093	no
slr1800-as	NC_000911.1	279443	279502	-	60	1754.45	1791.91	1862.37	1802.91	1826.57	2097.83	2166.07	2030.15	1375.01	1492.35	1417.81	1428.39	1421.61	1622.64	1454.27	1499.51	1689.81	1577.84	1497.16	1588.27	1597.77	2056.38	1633.33	1762.5	-0.320554	0.0954907	no	-0.538915	0.00102727	no	0.0183502	0.936482	no	-0.187377	0.999055	no	-0.120062	0.919015	no
sll1656-as	NC_000911.1	279943	280060	+	118	4959.62	5771.83	5218.55	5316.67	5593.4	6240.34	5751.7	5861.81	5621.06	5385.36	4974.61	5327.01	7730.09	7643.67	7060.24	7478	4838.6	5900.24	4732.42	5157.09	5362.01	5614.21	5173.2	5383.14	0.0208671	0.951339	no	0.246474	0.1088	no	-0.00415539	0.98525	no	-0.050198	0.999055	no	-0.0486531	0.976458	no
sll1654-as	NC_000911.1	281374	281399	+	26	9832.65	10865.7	7977.19	9558.5	9752.73	11277.9	10747	10592.5	6535.35	5679.83	5486.85	5900.68	10868.5	14256	10359.9	11828.1	9955.58	9372.31	6909.98	8745.96	9330.13	12074.8	10457.4	10620.8	-0.675483	0.000665535	no	0.0542269	0.797191	no	-0.000401248	0.999062	no	-0.132667	0.999055	no	0.08481	0.955096	no
slr1290-as	NC_000911.1	284744	284892	-	149	2968.95	3103.68	3334.31	3135.64	2913.28	2714.63	3450.2	3026.04	3384.52	4345.64	3868.99	3866.38	3796.93	4079.15	3875.23	3917.1	3110.68	3441.82	3176.02	3242.84	3216.99	3289.98	3383.81	3296.93	0.319203	0.0298765	no	0.266616	0.0681349	no	-0.197833	0.223053	no	0.0426864	0.999055	no	0.198569	0.690233	no
ncr0130	NC_000911.1	291510	291573	+	64	832.19	1026.22	653.171	837.195	1055.27	1576.32	1274.82	1302.13	1143.95	845.709	922.674	970.777	1786.08	1619.01	1410.8	1605.3	846.853	1061.32	853.73	920.636	1159.25	1538.13	1319.86	1339.08	0.245312	0.41873	no	0.225494	0.291777	no	0.474221	0.0530465	no	0.13559	0.999055	no	0.145119	0.910695	no
ncr0140	NC_000911.1	297993	298015	+	23	3296.41	4068.23	2866.09	3410.24	4164.34	3156.47	4457.7	3926.17	5914.98	6362.57	5897.49	6058.34	4742.9	4807.44	4288.59	4612.98	3412.81	3174.74	4147.23	3578.26	2609.59	2631.63	4103.05	3114.76	0.852225	0.000481668	no	0.111828	0.675669	no	0.0812657	0.790243	no	0.0757827	0.999055	no	-0.262401	0.760675	no
sll1193-as2	NC_000911.1	298152	298334	+	183	1434.65	1674.04	1513.36	1540.68	1420.86	1470.94	1643.29	1511.7	1703.28	1833.03	1749.2	1761.84	1851.72	2069.15	1975.65	1965.51	1452.75	1640.12	1571.3	1554.72	1446.31	1602.87	1483.95	1511.04	0.214229	0.191846	no	0.273239	0.0504031	no	-0.171077	0.295225	no	0.0102116	0.999055	no	0.0753984	0.953307	no
sll1193-as	NC_000911.1	298192	298320	+	129	1646.62	1823.82	1748.02	1739.49	1668.2	1772.4	1816.25	1752.28	1882.62	1999.46	1978.34	1953.48	2208.54	2568.72	2402.71	2393.33	1734.91	1780.39	1891.64	1802.31	1696.32	1830.42	1752.14	1759.63	0.187157	0.313151	no	0.344111	0.014974	no	-0.135191	0.444265	no	0.0492814	0.999055	no	0.0829457	0.947984	no
sll1191-as	NC_000911.1	302733	302879	+	147	5886.54	6432.58	5528.88	5949.33	9084.3	8799.87	8448.15	8777.44	7637.94	8354.96	7552.91	7848.6	10168.2	9565.51	8805.64	9513.1	6306.01	5978.07	5474.58	5919.55	7360.8	7922.83	7703.7	7662.44	0.417972	0.0158559	no	0.00861565	0.978869	no	0.417741	0.0194105	no	-0.0101751	0.999055	no	-0.123471	0.916624	no
slr1302-as	NC_000911.1	305791	305874	-	84	2282.58	2324.23	2306.43	2304.42	2287.78	2368.33	2613.03	2423.05	2458.63	2179.65	2067.21	2235.17	3951.22	4023.47	3179.53	3718.07	1924.54	2082.22	2171.88	2059.54	2401.62	2161.7	2113.35	2225.56	-0.0273266	0.93443	no	0.513345	0.000169004	no	-0.0756168	0.703964	no	-0.164741	0.999055	no	-0.0509123	0.976458	no
slr1303-as	NC_000911.1	307736	307806	-	71	2382.81	2648.42	1709.71	2246.98	2395.36	2337.19	2267.76	2333.44	2277.8	2277.58	2017.51	2190.96	2852.21	2997.14	2511.36	2786.9	2290.08	2200.38	1826.07	2105.51	2183.85	2257.72	2035.56	2159.04	-0.0191234	0.954674	no	0.148843	0.378621	no	-0.0880146	0.668032	no	-0.0952145	0.999055	no	-0.0412566	0.976458	no
slr1305-as	NC_000911.1	310114	310185	-	72	5874.29	6660.31	5258.86	5931.15	7299.46	9572.48	6839.15	7903.69	6275.59	5429.24	5586.8	5763.88	8961.62	8712.01	8314.64	8662.76	6671	6709.93	4990.54	6123.82	6275.3	6753	6855.96	6628.09	-0.0209647	0.951339	no	0.0301245	0.883395	no	0.267711	0.12545	no	0.0409035	0.999055	no	-0.175682	0.760675	no
sll1184-as	NC_000911.1	317864	317954	+	91	2210.28	2550.81	2376.37	2379.15	2482.88	3004.66	2618.32	2701.96	1699.13	1622.81	1529.12	1617.02	2977.76	3041.49	2326.28	2781.84	2238.59	2509.86	2055.69	2268.05	2867.29	2967.54	2581.71	2805.51	-0.535977	0.000257016	no	-0.056271	0.758737	no	0.0347627	0.868156	no	-0.0745889	0.999055	no	0.13285	0.815581	no
slr1307-as	NC_000911.1	318506	318625	-	120	3112.07	3636.3	3952.52	3566.96	3008.47	3339.24	3730.45	3359.38	3865.52	4103.95	4662.7	4210.72	4211.64	3790.01	4356.49	4119.38	3309.54	3728.79	4275.4	3771.24	3049.66	2771.41	3492.14	3104.4	0.262297	0.196756	no	0.194413	0.293501	no	-0.233996	0.22305	no	0.0785701	0.999055	no	-0.0335921	0.976458	no
ssr1604-as	NC_000911.1	318783	318884	-	102	2795.08	3325.38	2884.59	3001.68	2780.94	2671.39	3128.76	2860.36	2121.18	2057.05	1880.1	2019.44	2827.29	3156.64	2715.14	2899.69	2840.02	3021.65	2542.18	2801.28	2958.53	3553.92	2568.56	3027	-0.551201	0.000130644	no	-0.0882332	0.61283	no	-0.210437	0.181818	no	-0.104011	0.999055	no	0.152293	0.78553	no
slr0963-as	NC_000911.1	321648	321806	-	159	4959.52	5002.13	5124.25	5028.63	5498.73	4651.95	5278.93	5143.2	5961.89	6385.86	5986.38	6111.38	6796.94	6717.97	6396.89	6637.27	4913.26	5067.66	5169.15	5050.02	4912.59	5093.11	5563.77	5189.82	0.297953	0.096422	no	0.260584	0.120388	no	-0.11244	0.584478	no	0.00258204	0.999055	no	0.0866344	0.953307	no
slr0963-as2	NC_000911.1	321768	321798	-	31	6558.99	6384.99	5303.16	6082.38	9070.96	8652.87	8373.12	8698.98	9552.55	11370.4	10316.5	10413.2	11913.8	11934.2	10952.9	11600.3	6541.21	6682.92	6258.5	6494.21	7314.34	7799.28	8164	7759.2	0.788544	1.63671e-06	no	0.307228	0.026512	no	0.369355	0.0158637	no	0.0918835	0.999055	no	-0.0909611	0.943902	no
slr0963-as3	NC_000911.1	322547	322614	-	68	3427.82	4075.13	3463.87	3655.61	4306.84	4839	4778.09	4641.31	3816.51	4579.24	3894.9	4096.88	4582.26	4561.11	4418.61	4520.66	3380.54	3708.39	3527.27	3538.74	3395.77	3775.64	4532.18	3901.2	0.183672	0.313269	no	-0.139776	0.374595	no	0.199439	0.210652	no	-0.0489937	0.999055	no	-0.167087	0.760675	no
sll0936-as	NC_000911.1	329513	329590	+	78	2088.63	1972.43	1700.56	1920.54	2078.06	2574.69	2323.43	2325.39	1856.23	1593.44	1506.64	1652.1	1770.5	1747.45	1527.23	1681.73	2000.7	2253.27	1495.97	1916.65	1945.11	2046.58	1988.26	1993.32	-0.203988	0.313151	no	-0.561802	0.000848891	no	0.115706	0.552375	no	-0.0121112	0.999055	no	-0.138368	0.83162	no
slr0971-as	NC_000911.1	333917	333981	-	65	20185.9	24195.1	20233.6	21538.2	23992.2	27603.5	21627.3	24407.7	13894.4	17435.3	15866.9	15732.2	29896.2	35722.9	32124.3	32581.2	21478.2	21513.9	18906.3	20632.8	24290.4	22512.4	24864.2	23889	-0.432255	0.0194286	no	0.308927	0.0984594	no	0.0383239	0.883374	no	-0.064975	0.999055	no	0.0425621	0.976458	no
ncl0100	NC_000911.1	334503	334543	-	41	7702.48	8470.38	8137.06	8103.31	9913.42	8738.55	10583.8	9745.25	9794.56	10430.7	9896.52	10040.6	10274.6	9362.66	8753.39	9463.57	7840.34	7330.9	5895.29	7022.18	8214.2	8630.57	8208.91	8351.23	0.327871	0.0185321	no	-0.149258	0.326724	no	0.124289	0.461277	no	-0.212911	0.999055	no	-0.151326	0.78553	no
ncl0110	NC_000911.1	335694	335755	-	62	2647.85	2815.2	2722.9	2728.65	3535.3	3436.82	3575.17	3515.76	3657.11	2942.3	2989.33	3196.25	5708.9	5776.43	4442.36	5309.23	2743.09	3601.66	2718.49	3021.08	3509.27	3475.88	3725.42	3570.19	0.247996	0.146754	no	0.487392	0.000870626	no	0.222066	0.187414	no	0.138397	0.999055	no	0.0958481	0.935821	no
sll0930-as2	NC_000911.1	338687	338738	+	52	2602.76	3010.55	2458.09	2690.46	3282.39	2955.45	3068.59	3102.15	2920.94	2261.65	2170.01	2450.87	3191.37	3236.36	2684.81	3037.51	2497.88	2612.49	2546.72	2552.36	2709.26	2698.92	2665.11	2691.1	-0.11051	0.68092	no	-0.139957	0.431544	no	0.0692795	0.750028	no	-0.0773742	0.999055	no	-0.136991	0.850405	no
sll0930-as	NC_000911.1	339053	339123	+	71	88719.9	74580.4	50674.2	71324.8	57553.5	49658.6	58392.2	55201.4	42597.1	44666.9	34342.9	40535.6	64473	57582.3	72172.2	64742.5	80692.5	64391	39045.3	61376.3	66636.7	72265.8	44429.2	61110.6	-0.800536	0.0161867	no	0.129652	0.730378	no	-0.514605	0.133693	no	-0.223865	0.999055	no	0.21568	0.910695	no
sll0928-as4	NC_000911.1	339160	339185	+	26	4193.34	4169.78	3911.29	4091.47	4781.91	5203.77	4026.66	4670.78	3645.92	5140.11	3519.23	4101.76	6271.15	7007.65	6697.43	6658.74	4025.36	3575.85	3437.18	3679.46	3510.82	5090.86	3731.15	4110.95	0.00774211	0.984367	no	0.407419	0.0341711	no	0.0382813	0.885528	no	-0.15647	0.999055	no	-0.100478	0.953307	no
sll0928-as3	NC_000911.1	339659	339724	+	66	1213.59	1644.96	1260.67	1373.07	897.703	1033.27	1166.94	1032.64	963.007	988.857	925.719	959.194	1498.98	1659.51	1461.86	1540.12	1196.39	1271.4	1414.8	1294.2	1069.43	1207.63	1023.19	1100.09	-0.487552	0.00826459	no	0.476272	0.00870249	no	-0.550388	0.00469545	no	-0.0833861	0.999055	no	0.173065	0.84273	no
sll0928-as2	NC_000911.1	339660	339724	+	65	1203.34	1656.42	1280.06	1379.94	883.177	1034.66	1184.89	1034.24	952.605	973.229	921.971	949.269	1513.11	1685.04	1484.35	1560.83	1200.42	1264.84	1436.56	1300.61	1085.89	1205.74	1038.94	1110.19	-0.508532	0.00564769	no	0.494052	0.00641072	no	-0.555367	0.00454155	no	-0.0822718	0.999055	no	0.18469	0.809965	no
sll0928-as	NC_000911.1	339666	339719	+	54	1326.63	1760.59	1414.27	1500.5	966.439	1088.29	1332.66	1129.13	1035.36	1060.11	1039.4	1044.96	1665.53	1931.71	1737.54	1778.26	1332.47	1373.12	1617.72	1441.1	1152.71	1346.66	1177.25	1225.54	-0.4918	0.01041	no	0.551019	0.00258838	no	-0.54832	0.00660696	no	-0.0556592	0.999055	no	0.200605	0.807326	no
sll0926-as	NC_000911.1	342026	342081	+	56	2657.41	3052.57	2727.53	2812.5	3245.29	3224.19	3403.82	3291.1	3531.85	3144.19	2803.26	3159.77	4398.49	4364.97	4112.16	4291.87	2744.97	3206.72	2927.07	2959.59	2619.95	2886.22	3346.8	2950.99	0.18867	0.332764	no	0.277082	0.0591792	no	0.0856259	0.671426	no	0.069862	0.999055	no	-0.0776805	0.957492	no
sll0926-as2	NC_000911.1	342039	342137	+	99	2534.84	2908.13	2541.63	2661.54	3131.88	3128.52	3573.64	3278.02	2974.64	2750.48	2512.88	2746	4351.87	4211.13	3828.24	4130.41	2685.39	2963.13	2619.21	2755.91	2694.53	2949.45	3073.02	2905.66	0.0645615	0.807712	no	0.228654	0.100463	no	0.157409	0.3405	no	0.0462384	0.999055	no	-0.0968782	0.919015	no
ncr0150	NC_000911.1	342870	342974	+	105	4010.18	4121.5	3498.89	3876.86	4099	4696.26	4909.75	4568.34	3668.44	3156.52	3574.81	3466.59	5321.71	5755.39	4870.46	5315.85	3942.53	4172.52	3519.1	3878.05	4517.42	4541.94	4185.85	4415.07	-0.141599	0.495423	no	0.115252	0.486477	no	0.0872433	0.637781	no	-0.00409039	0.999055	no	0.0271456	0.976458	no
slr0974-as	NC_000911.1	342955	342986	-	32	2016.84	2249.26	1733.41	1999.84	2666.95	2710.67	2888.09	2755.24	1775.68	1795.83	1607.83	1726.45	3336.43	3564	2442.23	3114.22	2365.35	2202.25	2054.74	2207.45	2657.16	3034.69	2722.22	2804.69	-0.193909	0.508768	no	0.0750336	0.746923	no	0.318061	0.139604	no	0.141257	0.999055	no	0.101988	0.947984	no
sll0923-as3	NC_000911.1	345643	345875	+	233	3955.86	4023.57	3612.39	3863.94	4534.97	5163.38	4338.33	4678.89	4277.11	3906.04	3525.55	3902.9	5018.03	4978.34	4676.25	4890.87	3906.28	4383.77	3171.72	3820.59	4414.96	3967.99	3863.29	4082.08	0.0296012	0.937173	no	-0.0422069	0.859722	no	0.130746	0.525487	no	-0.0242386	0.999055	no	-0.123962	0.909856	no
sll0923-as2	NC_000911.1	346447	346483	+	37	1574.94	2115.52	2150.98	1947.15	1974.67	1809.24	2419.75	2067.89	2997.62	4984.52	4219.07	4067.07	2650.33	2800.46	2993.99	2814.92	1767.9	1675.17	2152.51	1865.19	2027.72	1833.62	2283.01	2048.12	1.08859	0.000110573	up	0.328992	0.201776	no	-0.0371606	0.914873	no	-0.0605107	0.999055	no	0.0557357	0.976458	no
sll0923-as	NC_000911.1	347817	347849	+	33	2658.26	2889.96	2728.4	2758.87	2790.79	2771.39	2888.09	2816.75	2268.24	3118.34	2320.94	2569.17	3657.33	4109.27	3908.72	3891.77	2746.74	3164.68	2665.99	2859.14	2879.78	3245.07	2719.72	2948.19	-0.0926623	0.771744	no	0.356292	0.037955	no	-0.112479	0.631756	no	0.0458853	0.999055	no	0.138551	0.891093	no
sll0922-as	NC_000911.1	348292	348419	+	128	3676.32	3711.28	4245.61	3877.74	3271.33	4706.85	3700.36	3892.85	2800.11	3487.25	3338.98	3208.78	2792.45	3917.14	3639.63	3449.74	3431.22	4424.4	4384.41	4080.01	3073.97	3486.78	3670.87	3410.54	-0.25631	0.312582	no	-0.275821	0.189054	no	-0.148495	0.530978	no	0.0675736	0.999055	no	-0.107532	0.947984	no
slr0980-as	NC_000911.1	350987	351015	-	29	34203.2	37787.6	30936.4	34309	43189.8	55140.1	45562.1	47964	32838.3	34977.6	33144.4	33653.4	40217.2	36928.9	34326.9	37157.7	35445	32381.4	27942.1	31922.8	36851.7	46720.2	41644	41738.6	-0.00844058	0.982587	no	-0.473352	0.00425111	no	0.338312	0.0656671	no	-0.107163	0.999055	no	-0.126658	0.909856	no
slr0981-as2	NC_000911.1	351691	351764	-	74	2142.26	2601.85	2335.66	2359.92	2041.05	2408.07	1961.17	2136.76	2155.92	2284.57	2457.17	2299.22	2360.2	2734.67	2399.29	2498.06	2437.17	2432.44	2114.97	2328.19	2433.27	2148.22	2122.48	2234.66	-0.0124467	0.974445	no	0.124765	0.485495	no	-0.290334	0.082043	no	-0.0237227	0.999055	no	0.141982	0.819576	no
slr0981-as	NC_000911.1	352032	352088	-	57	2220.55	2525.48	2171.95	2305.99	2240.46	2795.45	3635.44	2890.45	2415.5	2461.84	2215.57	2364.31	2962.32	2830.46	2768.77	2853.85	2688.62	2264.16	2615.77	2522.85	2296.11	2590.54	2338.71	2408.45	0.0555461	0.864562	no	-0.113503	0.543279	no	0.174393	0.359009	no	0.130963	0.999055	no	-0.178391	0.77163	no
slr1610-as	NC_000911.1	356390	356517	-	128	4121.79	4147.07	4653.84	4307.57	3467.99	4058.64	3988.04	3838.23	4609.94	4280.75	4965.08	4618.59	4043.61	4987.43	4256.12	4429.05	3956.85	4915.26	5187.49	4686.53	4760.75	3606.29	3846.17	4071.07	0.119648	0.641762	no	0.102243	0.590054	no	-0.317117	0.0768952	no	0.117346	0.999055	no	0.160472	0.798795	no
slr1611-as	NC_000911.1	357237	357300	-	64	3886.82	3978.38	3831.1	3898.76	4297.81	2769.6	4963.9	4010.44	6180.74	8665.91	6614.02	7153.56	4460.66	4737.52	4694.77	4630.98	3621.03	4086.1	4138.42	3948.51	4116	4105.15	4970.11	4397.09	0.888761	0.000257016	no	0.0886972	0.72974	no	-0.0933461	0.733142	no	0.0152904	0.999055	no	0.198135	0.807326	no
slr1612-as	NC_000911.1	358480	358603	-	124	2743.86	3308.59	3384.17	3145.54	2757.93	3626.9	3610.11	3331.65	2604.04	2856.08	2975.19	2811.77	2948.04	2944.3	2943.22	2945.18	2939.02	3081.26	3226.34	3082.21	3119.35	3320.32	3448.68	3296.12	-0.139502	0.491642	no	-0.275691	0.0524512	no	-0.067147	0.720639	no	-0.0320722	0.999055	no	0.067486	0.967672	no
slr1615-as	NC_000911.1	360293	360332	-	40	24640.7	26766.2	30809.6	27405.5	17774.5	25268.2	20433.2	21158.6	28779.7	29819.1	30724.1	29774.3	26328.8	27260.3	25266.4	26285.2	24950.1	27997.7	28384.3	27110.7	16964.2	19471.9	19962.9	18799.7	0.137662	0.610461	no	0.210193	0.25199	no	-0.523301	0.00451158	no	-0.0206443	0.999055	no	-0.092385	0.953307	no
slr1067-as	NC_000911.1	371813	371855	-	43	2185.78	2950.19	1963.02	2366.33	1841.92	2039.17	1796.66	1892.58	2007.57	1833.71	1577.24	1806.17	1389.9	1390.83	1393.98	1391.57	2042.77	2408.96	1852.16	2101.3	2132.52	1546.83	1319.86	1666.4	-0.360289	0.102445	no	-0.543736	0.0153542	no	-0.461484	0.0358285	no	-0.173789	0.999055	no	-0.122864	0.943902	no
slr1069-as	NC_000911.1	373428	373543	-	116	1361.21	1543.46	1212.78	1372.48	1233.24	1341.11	1170.17	1248.18	993.816	1169.38	947.56	1036.92	1220.52	1288.92	1144.67	1218.04	1514.47	1354.1	1285.33	1384.64	1092.33	1215.6	978.52	1095.48	-0.388827	0.0137413	no	-0.13752	0.455626	no	-0.283225	0.105998	no	0.011439	0.999055	no	-0.112145	0.919015	no
slr1073-as	NC_000911.1	376328	376470	-	143	2519.51	2126.57	2141.87	2262.65	2352.85	2274.69	2221.61	2283.05	1856.87	2093.43	2011.57	1987.29	2215.5	2149.47	2005.65	2123.54	2535.46	2220.62	2402.63	2386.23	1894.59	1907.04	2090.55	1964.06	-0.176411	0.318657	no	-0.211112	0.140719	no	-0.137567	0.40334	no	0.0738598	0.999055	no	-0.142873	0.798795	no
slr1076-as	NC_000911.1	380483	380671	-	189	3666.71	4284.3	4049.29	4000.1	4184.11	3806.29	4622.47	4204.29	4047.14	4514.87	4346.32	4302.77	5645.91	6015.89	5580.23	5747.35	4113.6	4186.9	4008.11	4102.87	4459.2	4304.04	4025.93	4263.06	0.125091	0.641762	no	0.345544	0.0296453	no	-0.0730727	0.735418	no	0.0334776	0.999055	no	0.0934274	0.943902	no
slr1077-as2	NC_000911.1	381214	381329	-	116	3559.68	4599.35	4449.18	4202.74	4356.03	4299.69	3958.67	4204.8	4432.14	4890.64	4778.12	4700.3	4732.03	4831.94	4166.59	4576.85	4043.95	5291.98	4638.38	4658.1	4929.85	4535.55	3834.43	4433.28	0.18364	0.320648	no	0.0143679	0.954776	no	-0.139722	0.419269	no	0.143185	0.999055	no	0.14539	0.807144	no
slr1077-as	NC_000911.1	381414	381500	-	87	2311.9	2533.65	2402.47	2416.01	2187.72	2492.57	2340.35	2340.21	2078.69	3049.21	2600.75	2576.22	2467.72	2413.97	2494.28	2458.66	2309.3	2303.2	2192.79	2268.43	1753.48	2255.35	1903.94	1970.92	0.108074	0.653482	no	-0.0291612	0.888229	no	-0.194977	0.262396	no	-0.0945003	0.999055	no	-0.165207	0.78553	no
slr1081-as	NC_000911.1	384745	384811	-	67	7809	9923.6	7799.05	8510.55	10923.2	9723.95	11175.2	10607.4	6328.03	8776.55	8202.76	7769.11	6677.19	7670.33	8029.17	7458.89	7810.4	8477.92	7961.52	8083.28	8000.26	10215.3	14331.4	10849	-0.108085	0.796938	no	-0.614528	0.0159734	no	0.177452	0.523913	no	-0.0753095	0.999055	no	0.112275	0.958931	no
slr1083-as	NC_000911.1	385363	385489	-	127	2777.72	3414.62	3019.38	3070.58	3229.4	3251.7	3399.76	3293.62	4469.85	5177.35	4723.35	4790.19	3572.87	3854.9	3734.01	3720.59	2854.88	3188.99	2997	3013.62	3065.36	3063.82	2987.88	3039.02	0.662848	1.56676e-06	no	0.0701417	0.700297	no	-0.0408577	0.84017	no	-0.0297129	0.999055	no	-0.0422606	0.976458	no
slr1084-as	NC_000911.1	386029	386234	-	206	4863.68	5262.83	4530.73	4885.75	6530.17	6494.63	6200.27	6408.36	6171.78	6010.69	5804.07	5995.52	7185.51	7112.81	6279.95	6859.42	5193.96	5465.3	4459.57	5039.61	5681.56	5963.64	5715.14	5786.78	0.313455	0.10714	no	-0.00965417	0.974962	no	0.247589	0.207256	no	0.0395687	0.999055	no	-0.0745887	0.976458	no
slr1085-as	NC_000911.1	387649	387762	-	114	4847.83	4845.77	4661.22	4784.94	6290.53	6500.65	6232.19	6341.12	5612.21	5527.43	5005.55	5381.73	7054.6	6990.75	6708.95	6918.1	4336.22	5161.39	4581.66	4693.09	5001.72	5560.32	5499.43	5353.82	0.184707	0.341653	no	0.0201639	0.93159	no	0.259645	0.116203	no	-0.0335058	0.999055	no	-0.169554	0.760951	no
sll1025-as	NC_000911.1	390215	390235	+	21	5281.26	5526.75	5589.04	5465.68	4619.42	4489.73	4194.6	4434.58	4735.15	5568.46	4955.73	5086.44	5968.27	5033.48	5744.83	5582.19	4983.78	5781.69	4542.2	5102.56	3652.05	4846	5750.84	4749.63	-0.0893277	0.770461	no	0.226545	0.241354	no	-0.444323	0.029259	no	-0.107213	0.999055	no	0.184853	0.798795	no
ssl1972-as	NC_000911.1	390547	390617	+	71	2903.5	3117.28	2909.9	2976.89	2490.48	2177.83	2867.75	2512.02	2893.42	2889.32	2980.97	2921.24	3604.08	3663.17	3419.72	3562.32	2987.64	2726.56	3091.28	2935.16	3064.43	2576.24	2853.51	2831.39	-0.00771591	0.979962	no	0.392556	0.00537815	no	-0.383981	0.0121884	no	-0.0204729	0.999055	no	0.238414	0.614408	no
sll1023-as	NC_000911.1	391896	391924	+	29	3889.18	3257.55	4657.09	3934.61	3387.44	3901.42	3112.16	3467.01	4050.62	4055.37	4757.96	4287.99	3081.32	3764.83	3218.15	3354.77	3705.61	3337.68	3608.52	3550.6	3075.77	2958.72	2890.05	2974.84	0.136999	0.620964	no	-0.149435	0.480438	no	-0.343713	0.0975715	no	-0.154902	0.999055	no	-0.141034	0.898786	no
sll1022-as	NC_000911.1	393510	393537	+	28	22534.9	27505.2	21102.4	23714.2	14669.6	17408.9	23259.4	18446	11785.8	15679.2	13175.8	13547	14672	20912.1	16638.3	17407.5	24829.9	26472.5	23185.1	24829.1	18012.1	22876	22838.4	21242.2	-0.788047	0.000697938	no	-0.186361	0.403247	no	-0.511169	0.0228242	no	0.0642375	0.999055	no	0.286274	0.690233	no
slr1400-as	NC_000911.1	402588	402659	-	72	3637.71	4486.02	4566.61	4230.11	3521.82	3993.99	4432.41	3982.74	4386.08	3591.65	4685.44	4221.06	4545.28	4568.49	4162.59	4425.45	4140.17	6002.38	5466.44	5203	5198.54	4027.78	5031.98	4752.77	0.0244998	0.951339	no	0.0511947	0.827039	no	-0.232504	0.263988	no	0.292996	0.999055	no	0.333057	0.488083	no
sll0656-as	NC_000911.1	407525	407745	+	221	1944.98	1779.05	1876.99	1867.01	2530.9	2892.52	1911.23	2444.89	2012.4	1995.57	1957.7	1988.56	1564.83	1843.95	1630.8	1679.86	1936.57	2089.99	2015.58	2014.05	1652.15	1808.81	1949.93	1803.63	0.105288	0.67789	no	-0.64942	0.000417254	no	0.240411	0.172206	no	0.104402	0.999055	no	-0.362815	0.322257	no
sll0656-as2	NC_000911.1	408489	408511	+	23	5230.67	5437.34	11569.2	7412.4	5445.67	3894.35	6498.2	5279.41	4727.23	4677.5	8414.09	5939.61	3431.04	4263.2	5938.05	4544.09	5281.72	6681.73	9220.53	7061.33	6125.29	5002.99	6025.47	5717.92	-0.287774	0.713613	no	-0.352231	0.563874	no	-0.615971	0.276037	no	-0.0773647	0.999055	no	0.170608	0.976458	no
sll0656-as3	NC_000911.1	410178	410227	+	50	2575.29	3175.95	2685.03	2812.09	3966.27	3724.23	3205.78	3632.09	2912.12	2245.2	1970.32	2375.88	3667.17	3678.75	3088.12	3478.01	3102.4	3065.1	2361.5	2843	3117.74	3199.31	2890.5	3069.18	-0.216772	0.313151	no	-0.170588	0.323539	no	0.234577	0.204887	no	0.0106632	0.999055	no	-0.174418	0.785146	no
ncr0170	NC_000911.1	410234	410296	+	63	1367.56	1520.93	1505.72	1464.74	1442.35	1294.54	1386.74	1374.54	1669.44	1569.77	1489.5	1576.24	1768.38	1716.46	1511.48	1665.44	1616.76	1314.02	1109.83	1346.87	1389.37	1346.11	1183.69	1306.39	0.127248	0.662823	no	0.166749	0.408086	no	-0.226351	0.280549	no	-0.126631	0.999055	no	-0.0113652	0.990715	no
ncl0120	NC_000911.1	410248	410309	-	62	3466.46	2742.65	3163.75	3124.28	3198.6	3254.33	3225.81	3226.25	2352.89	2306.42	2319.8	2326.37	2302.28	2467.6	2533.25	2434.38	3843.34	2971.71	2778.24	3197.76	2702.54	3121.86	2810.03	2878.14	-0.417825	0.0106934	no	-0.514107	0.00204807	no	-0.110357	0.551381	no	0.0268466	0.999055	no	-0.0887325	0.943902	no
sll0654-as2	NC_000911.1	412195	412322	+	128	2819.66	2516.36	2706.89	2680.97	2700.52	2887.46	2752.71	2780.23	2484.25	2411.84	2375.2	2423.76	2534.06	2754.5	2726.76	2671.77	2525.96	2759.44	2452.66	2579.36	2579.01	2681.34	2567.55	2609.3	-0.132367	0.508768	no	-0.162379	0.279225	no	-0.0994158	0.565088	no	-0.062664	0.999055	no	-0.0161603	0.980977	no
sll0654-as	NC_000911.1	413113	413136	+	24	2897.98	1986.85	2244.23	2376.35	2097.74	2239.25	2496.99	2278	2367.57	2672.86	1559.11	2199.85	1619.86	1970.34	1738.8	1776.34	1985.73	2122.65	1697.81	1935.4	2535.59	2272.55	1567.34	2125.16	-0.130235	0.74	no	-0.467129	0.0746737	no	-0.235858	0.404444	no	-0.305816	0.999055	no	-0.0392679	0.976458	no
slr0679-as	NC_000911.1	417958	418011	-	54	4281.7	4331.91	4287.48	4300.36	5139.18	5028.5	5508.76	5225.48	2873.47	2796.6	3020.77	2896.95	3889.82	4430.05	3990.47	4103.44	4153.15	5157.25	3927.26	4412.55	4554.03	4779.14	3947.37	4426.85	-0.55144	9.27001e-05	no	-0.457024	0.000755336	no	0.134826	0.433291	no	0.0284825	0.999055	no	-0.168689	0.760675	no
slr0680-as	NC_000911.1	418565	418663	-	99	11120.4	11632.5	9825.48	10859.5	8335.15	8999.87	10633.4	9322.81	11170.1	9375.26	9065.26	9870.2	16370	19148.5	14278.3	16599	11930.9	12607.2	10046.6	11528.2	12495.9	10433.9	9699	10876.3	-0.121557	0.677522	no	0.726088	0.000114977	no	-0.368389	0.0439032	no	0.080816	0.999055	no	0.298276	0.525925	no
slr0681-as	NC_000911.1	419513	419547	-	35	3670.03	3316.05	3330.45	3438.84	3122.49	4148.51	2578.65	3283.22	3668.44	2921.05	2505.71	3031.73	3265.97	3477.08	3035	3259.35	3310.65	3250.68	2513.64	3024.99	2953.4	3154.65	2979.12	3029.06	-0.170318	0.540723	no	-0.0998042	0.676305	no	-0.236026	0.281373	no	-0.192909	0.999055	no	-0.0248275	0.980977	no
sll0648-as	NC_000911.1	423477	423540	+	64	2555.31	2347.66	2336.34	2413.11	2954.75	3167.36	3892.15	3338.09	2706.21	2098.61	1982.38	2262.4	3173.24	3401.01	3070.57	3214.94	2803.38	3064.57	2951.88	2939.94	2579.01	2920.37	2732.53	2743.97	-0.0795665	0.771744	no	-0.157656	0.324927	no	0.313323	0.0486665	no	0.280437	0.977434	no	-0.203601	0.690233	no
sll0646-as	NC_000911.1	425574	425654	+	81	3132.95	3221.16	2858.32	3070.81	3115.35	3911.05	3583.37	3536.59	2266.4	2169.64	2317	2251.01	3216.44	2927.61	2885.13	3009.73	2734.16	2987.43	2583.88	2768.49	3560.89	3243.57	3014.5	3272.99	-0.429245	0.00230304	no	-0.329045	0.019408	no	0.0499399	0.805988	no	-0.154246	0.999055	no	-0.0339102	0.976458	no
ncr0180	NC_000911.1	431107	431145	+	39	2442.1	2283.86	2628.14	2451.37	3101.35	3420.83	2684.44	3068.87	2353.57	2852.76	2008.85	2405.06	2454.9	2656.84	2616.72	2576.15	2420.01	3004.36	2303.33	2575.9	2682.55	2507.06	2504.36	2564.65	-0.0226361	0.954674	no	-0.35596	0.0371638	no	0.168899	0.417033	no	0.0609519	0.999055	no	-0.182613	0.78553	no
ncr0190	NC_000911.1	431167	431216	+	50	3997.65	4012.68	3480.9	3830.41	6594.07	6326.48	6397.11	6439.22	4054.02	4323.35	4314.83	4230.73	7485.21	6745.53	5971.37	6734.03	3532.25	3684.92	3519.1	3578.76	5793.66	5414.22	4923.09	5376.99	0.159213	0.442814	no	-0.0411926	0.824631	no	0.603283	0.000158357	no	-0.100943	0.999055	no	-0.191141	0.690233	no
sll0641-as	NC_000911.1	433455	433562	+	108	1966.8	2190.95	1898.1	2018.62	2910.69	2261.08	3048.54	2740.1	2630.64	3792.74	3129.04	3184.14	3336.43	3432	3175.51	3314.65	1851.61	2177.68	2255.18	2094.82	2037.74	2598.96	2505.3	2380.67	0.674484	0.000540327	no	0.161481	0.377487	no	0.304489	0.119279	no	0.0524216	0.999055	no	-0.131726	0.88806	no
sll0640-as3	NC_000911.1	434633	434721	+	89	3400.49	3649.36	3242.71	3430.85	3269.92	3262.87	3569.55	3367.45	3689.49	3573.82	3126.97	3463.43	4570.27	4906.97	4305.27	4594.17	3412.35	4512.42	3090.4	3671.72	3521.81	3467.68	2847.35	3278.95	0.0299934	0.922184	no	0.341573	0.0103149	no	-0.171872	0.28116	no	0.0886871	0.999055	no	0.0315185	0.976458	no
sll0640-as2	NC_000911.1	435942	436063	+	122	1735.96	1655.6	1525.44	1639	1567.64	1750.44	1890.87	1736.32	1681.63	1530.87	1509.59	1574.03	1914.35	1995.04	1784.93	1898.11	1704.24	1732.92	1502.98	1646.71	1462.25	1703.73	1503.78	1556.59	-0.0440984	0.880519	no	0.0270273	0.895633	no	-0.0708565	0.719116	no	0.00154065	0.999055	no	-0.0778104	0.953307	no
sll0640-as	NC_000911.1	435948	436070	+	123	1808.45	1737.23	1656.82	1734.17	1644.75	1966.17	1998.77	1869.9	1779.01	1637.94	1544.85	1653.93	2012	2103.21	1893.79	2003	1743.56	1843.08	1588.64	1725.09	1579.13	1846.7	1561.3	1662.38	-0.0543864	0.853992	no	-4.65223e-05	0.999681	no	-0.0471294	0.819484	no	-0.0129634	0.999055	no	-0.088481	0.943902	no
slr0688-as2	NC_000911.1	436369	436490	-	122	3004.55	3576.69	2932.27	3171.17	4046.18	4180.97	4172.34	4133.16	3063.22	2880.99	2750.8	2898.34	3614.66	3545.48	3644.49	3601.54	3224.65	3584.14	3059.1	3289.3	3341.31	3821.82	3683.72	3615.62	-0.109207	0.644599	no	-0.30291	0.0294313	no	0.239496	0.126422	no	0.0491665	0.999055	no	-0.117391	0.875971	no
slr0688-as	NC_000911.1	437139	437283	-	145	3807.08	3536.77	3415.2	3586.35	4124.21	4213.53	4093.12	4143.62	3960.19	3276.56	3149.13	3461.96	4361.87	4536.98	3840.85	4246.57	3892.5	3800.27	3410.53	3701.1	3782.91	3871.56	3736.58	3797.02	-0.0372646	0.904579	no	-0.0715871	0.699942	no	0.0603944	0.762722	no	0.0403395	0.999055	no	-0.0524599	0.976458	no
ncr0200	NC_000911.1	437403	437674	+	272	3294.21	3598.82	3206.74	3366.59	4496.45	4218.53	4475.47	4396.82	3183.77	3955.24	3430.61	3523.21	3807.88	4103.46	3500.85	3804.07	3153.8	3187.09	3050.61	3130.5	4499.09	4147.33	4005.69	4217.37	0.0840624	0.787697	no	-0.316605	0.0638563	no	0.240745	0.202903	no	-0.107554	0.999055	no	0.0127478	0.989686	no
slr0689-as	NC_000911.1	438348	438420	-	73	2849.7	2649.81	2863.21	2787.58	2615.69	2854.36	2670.49	2713.52	2522.25	3450.92	2530.88	2834.68	2893.3	2857.87	2868.7	2873.29	2444.95	2442.5	2740.18	2542.54	2169.69	2678.77	2223.88	2357.45	0.0305406	0.923374	no	-0.0196838	0.932117	no	-0.192168	0.246538	no	-0.13559	0.999055	no	-0.12366	0.875971	no
sll0639-as	NC_000911.1	440475	440541	+	67	3647.32	3195.96	3311.6	3384.96	3500.56	3996.53	3825.64	3774.24	3310.8	3570.46	3167.66	3349.64	4745.92	4006.42	4201.44	4317.93	3472.84	4004.52	3027.04	3501.46	3160.29	3385.25	3309.51	3285.02	-0.00585386	0.984367	no	0.0957653	0.582312	no	0.000483109	0.999062	no	0.0394247	0.999055	no	-0.120634	0.87858	no
sll0634-as	NC_000911.1	445427	445555	+	129	2282.93	2266.7	2230.99	2260.2	2441.61	2667.73	2580.25	2563.2	2198.16	2211.84	2157.37	2189.12	2626.86	2695.41	2470.35	2597.54	2368.74	2369.47	2196.75	2311.65	2132.52	2608.99	2363.48	2368.33	-0.0302078	0.922184	no	-0.0841599	0.622891	no	0.0315915	0.874821	no	0.0277057	0.999055	no	-0.0357054	0.976458	no
slr1591-as	NC_000911.1	448096	448165	-	70	1083.11	1156.76	1194.37	1144.75	1306.89	1495.08	1134.61	1312.19	1334.69	1126.42	1018.99	1160.03	1235.1	1460.37	1279.04	1324.84	974.507	1407.01	1098.07	1159.86	1476.7	1216.25	923.905	1205.62	0.040126	0.923855	no	-0.0874875	0.71722	no	0.045051	0.872367	no	0.0104211	0.999055	no	-0.0555723	0.976458	no
slr1592-as	NC_000911.1	449703	449810	-	108	4148.26	6297.93	5843.18	5429.79	3598.56	3369.79	4973.93	3980.76	3733.48	4572.32	4920.93	4408.91	3717.89	3889.17	4187.18	3931.41	3634.01	5581.78	5016.26	4744.02	3635.51	4009.3	3831.27	3825.36	-0.273175	0.349443	no	-0.121314	0.669741	no	-0.58896	0.0235219	no	-0.198737	0.999055	no	0.0187749	0.987872	no
ncr0210	NC_000911.1	450312	450612	+	301	1786.09	1560.28	1746.69	1697.69	1642.02	1729.07	2187.65	1852.91	1778.86	1680.53	1485.94	1648.44	1677.13	1492.49	1578	1582.54	1524.32	1652.99	1467.57	1548.29	1852.8	1772.23	1497.45	1707.49	-0.0312079	0.922184	no	-0.327927	0.0204673	no	-0.0270662	0.895819	no	-0.140215	0.999055	no	-0.0435457	0.976458	no
slr1593-as	NC_000911.1	451575	451707	-	133	5022.15	5553.81	6129	5568.32	3845.41	4125.82	4907.58	4292.94	5586.87	6576.64	6765.41	6309.64	7080.78	7895.32	8163.7	7713.27	5501.36	6141.32	6489.52	6044.07	4305.99	4345.9	5259.61	4637.17	0.20041	0.32557	no	0.744247	0.000156311	no	-0.524595	0.00528179	no	0.114614	0.999055	no	0.191442	0.760675	no
sll1516-as	NC_000911.1	456548	456584	+	37	3149.89	2990.91	3389.43	3176.74	3119.65	3185.28	3141.77	3148.9	2953.32	2853.46	2812.71	2873.16	3591.27	3552.26	3568.18	3570.57	3131.7	4084.66	4004.67	3740.34	3897.74	3181.88	3317.5	3465.7	-0.13045	0.641762	no	0.0759887	0.718988	no	-0.16252	0.421132	no	0.229858	0.999055	no	0.206625	0.744188	no
slr1596-as2	NC_000911.1	456819	456934	-	116	2598.19	2947.31	2647.33	2730.94	2958.72	2730.99	3354.91	3014.87	2486.9	3018.49	2510.03	2671.8	3181.36	3980.65	3198.53	3453.51	2577.82	2839.96	2698.4	2705.39	3097.33	2952.98	2867.29	2972.53	-0.0144634	0.965083	no	0.0858215	0.61283	no	0.000825178	0.99736	no	-0.0163957	0.999055	no	0.0507262	0.976458	no
slr1596-as	NC_000911.1	458306	458366	-	61	2455	2463.12	2293.1	2403.74	3371.82	3616.81	2970.94	3319.86	2436.24	2716.68	2223.64	2458.85	3224.66	3180.67	2624.53	3009.95	2297.85	2296.64	2322.79	2305.76	2295.87	2954.96	2477.45	2576.09	0.0440937	0.890791	no	-0.242853	0.112426	no	0.315708	0.0515166	no	-0.062417	0.999055	no	-0.286217	0.410526	no
sll1515-as	NC_000911.1	458381	458427	+	47	9425.52	12289.6	11203.3	10972.8	27720.2	24453.7	30939.4	27704.5	37699.1	35088.4	30091.6	34293	6567.92	8063.86	6715.75	7115.84	9960.94	8580.92	7428.34	8656.73	43401.4	39766.7	39301.1	40823.1	1.66135	3.32542e-09	up	-2.06765	2.18526e-10	down	1.19251	2.64274e-06	up	-0.345811	0.999055	no	0.634129	0.0223839	no
sll1515-as2	NC_000911.1	458855	458959	+	105	13062.9	13924	10542.6	12509.8	19933.7	20778.5	21337.5	20683.2	13981.7	16431.7	12122	14178.5	18993.5	21756.6	18231.7	19660.6	12361.6	12646.9	9842.9	11617.1	18808	21145	20753.3	20235.5	0.196461	0.452037	no	-0.179941	0.393756	no	0.580707	0.00246525	no	-0.111191	0.999055	no	0.0430354	0.976458	no
ncr0220	NC_000911.1	459046	459111	+	66	1708.88	2058.41	2362.99	2043.43	2121	2299.97	2362.98	2261.31	2193.73	1852.78	1745.14	1930.55	2505.62	3045.08	2253.26	2601.32	2350.31	2238.43	2034.57	2207.77	2210.36	2106.27	1909.8	2075.48	-0.0559153	0.864078	no	0.0975985	0.61283	no	0.00437571	0.98525	no	0.105209	0.999055	no	-0.0502887	0.976458	no
slr1597-as	NC_000911.1	459135	459175	-	41	3285.78	3576.87	3078.36	3313.67	3908.46	3311.45	4032.76	3750.89	3731.26	3357.37	3080.19	3389.61	4090.05	4630.45	3849.27	4189.92	3282	3271.98	3004.11	3186.03	3802.12	3341.91	3122.6	3422.21	0.0515196	0.874342	no	0.0445441	0.829533	no	0.0424397	0.84962	no	-0.0596723	0.999055	no	-0.0722622	0.97344	no
sll1513-as	NC_000911.1	461931	461958	+	28	3200.09	2795.51	2411.71	2802.43	3004.08	2491.8	2552.86	2682.91	2439.12	2863.78	2463.94	2588.95	2880.52	3526.75	3631.16	3346.14	3103.74	3365.91	2149.83	2873.16	2798.58	3301.93	2639.73	2913.41	-0.113827	0.722553	no	0.192137	0.374049	no	-0.208074	0.379393	no	0.0259941	0.999055	no	0.180943	0.819576	no
ncl0130	NC_000911.1	465705	465735	-	31	4871.24	5978.68	5367.99	5405.97	10219.7	9398.02	9176.66	9598.12	4018.41	3901.51	3640.01	3853.31	7412.21	7425.24	5702.87	6846.77	5938.34	4902.63	4301.79	5047.59	7798.38	8346.41	6833.49	7659.42	-0.46426	0.00595971	no	-0.594747	0.000321969	no	0.692868	0.00028256	no	-0.102376	0.999055	no	-0.257682	0.462861	no
slr1600-as2	NC_000911.1	466525	466576	-	52	2464.19	2266.56	2203	2311.25	2148.91	2447.77	2777.01	2457.89	2343.06	1927.54	1821.46	2030.69	3726.98	3610.81	3385.2	3574.33	2812.36	2310.42	2190.53	2437.77	2164.2	2634.97	2385.91	2395.03	-0.173664	0.456204	no	0.441419	0.00452534	no	-0.0693767	0.762113	no	0.072674	0.999055	no	0.0465773	0.976458	no
slr1600-as	NC_000911.1	466527	466587	-	61	2675.85	2359.88	2365.58	2467.1	3049.74	3354.05	3503.58	3302.45	2275.02	1960.83	1984.03	2073.29	4309.06	3841.88	3457.91	3869.62	3010.18	2595.89	2277.24	2627.77	3006.5	3238.46	2964.28	3069.75	-0.238998	0.197469	no	0.129669	0.435101	no	0.263248	0.118501	no	0.0849273	0.999055	no	-0.0275877	0.976458	no
ncl0140	NC_000911.1	473053	473095	-	43	3540.96	3494.2	2654.75	3229.97	2884.25	4560.73	4113.84	3852.94	2757.23	2533	2053.13	2447.78	2941.73	3056.59	2664.45	2887.59	2998.96	3119.8	2218.28	2779.01	3179.39	3356.63	2609.03	3048.35	-0.38816	0.0816096	no	-0.500932	0.0153409	no	0.0845767	0.735418	no	-0.223196	0.999055	no	-0.247937	0.720028	no
ssl2922-as	NC_000911.1	474393	474469	+	77	1676.33	2348.58	2161.14	2062.02	2567.52	2363.23	2522.39	2484.38	1937.11	2907.17	2581.64	2475.3	2471.71	2637.16	2345.23	2484.7	1638.34	2128.16	2225	1997.17	2197.72	2297.75	2262.62	2252.7	0.289858	0.188495	no	-0.110132	0.614545	no	0.139814	0.535953	no	-0.0471797	0.999055	no	-0.0703539	0.976458	no
sll1503-as2	NC_000911.1	476709	476763	+	55	5832.99	5643.6	5086.51	5521.03	6720.21	6154.19	6524.45	6466.29	6864.31	6475.61	5389.55	6243.15	7796.43	7055.3	6952.92	7268.22	6116.46	5819.92	5792.21	5909.53	5835.34	6155.55	5831.4	5940.76	0.18943	0.275526	no	0.0616107	0.72659	no	0.0826601	0.650263	no	0.0955092	0.999055	no	-0.051204	0.976458	no
sll1503-as	NC_000911.1	477158	477316	+	159	1607.85	1550.43	1526.91	1561.73	1602.51	1411.3	1648.39	1554.07	1676.89	1437.29	1305.38	1473.19	1470.69	1452.06	1345.71	1422.82	1545.68	1772.88	1566.76	1628.44	1677.73	1602.19	1377.97	1552.63	-0.0703907	0.792536	no	-0.236719	0.114543	no	-0.151119	0.38355	no	0.0547683	0.999055	no	0.0640556	0.973935	no
ncl0150	NC_000911.1	477451	477658	-	208	2663.01	2751.02	2728.63	2714.22	3365.05	3077.84	3214.39	3219.09	2923.57	3302.52	3018.89	3081.66	3637.71	3774.63	3443.56	3618.64	2718.02	2914.56	2666.93	2766.5	3238.29	3165.8	3033.15	3145.75	0.200055	0.289297	no	0.0608963	0.750103	no	0.101614	0.588662	no	0.0225337	0.999055	no	0.0382106	0.976458	no
ssr2711-as	NC_000911.1	483129	483219	-	91	2086.34	2362.96	2482.38	2310.56	2260.23	2310.48	2705.6	2425.44	2383.59	2511.31	2833.38	2576.09	2614.31	2903.93	2793.2	2770.48	2423.43	2659.14	2600.15	2560.91	2555.82	2704.41	2364.15	2541.46	0.180216	0.341653	no	0.085578	0.637002	no	-0.0737168	0.710118	no	0.144063	0.999055	no	0.140985	0.807326	no
slr1608-as3	NC_000911.1	483285	483340	-	56	3379.11	2522.38	2612.68	2838.06	2729.99	3064.24	2398.14	2730.79	2126.91	1956.91	1774.88	1952.9	2611.12	2955.51	2425.29	2663.98	2953.56	3214.3	2439.23	2869.03	2709.26	2613.04	2333.33	2551.88	-0.536706	0.00320057	no	-0.137497	0.452379	no	-0.221392	0.221466	no	0.00596689	0.999055	no	-0.0225616	0.978871	no
slr1608-as	NC_000911.1	484058	484230	-	173	2461.09	2678.31	2637.08	2592.16	2328.13	2114.58	2858.87	2433.86	2960.78	2354.2	2485.67	2600.22	3147.77	3465.02	3041.58	3218.12	2924.91	3278.45	3187.75	3130.37	2893.58	2575.97	2737	2735.51	0.0228447	0.946094	no	0.296067	0.0389666	no	-0.235952	0.143191	no	0.268454	0.999055	no	0.242101	0.551559	no
slr1608-as2	NC_000911.1	484069	484177	-	109	3170.32	3433.73	3388.93	3330.99	2822.02	2672.83	3543.87	3012.91	3862.14	3043.75	3258.57	3388.15	4250.72	4631.85	4117.44	4333.34	3939.3	4416.67	4243.82	4199.93	3973.08	3276.87	3581.19	3610.38	0.0436915	0.879408	no	0.417668	0.00319684	no	-0.289838	0.0571213	no	0.330385	0.977434	no	0.333651	0.278267	no
ncl0160	NC_000911.1	484611	484694	-	84	8690.21	8547.19	10402.9	9213.43	9553.13	8575.38	9609.77	9246.09	14478.6	19895.3	19739.4	18037.8	11701.7	14827.2	15093.7	13874.2	9099.85	8581.56	10098.7	9260.03	8653.77	11798.3	9498.31	9983.45	0.988488	5.10929e-05	no	0.480404	0.021041	no	-0.142269	0.552375	no	0.00425946	0.999055	no	0.182113	0.809965	no
sll1500-as	NC_000911.1	486751	486855	+	105	14411.6	13110	14278.8	13933.5	8999.09	8341.92	9791.99	9044.33	14502	9972.31	10279	11584.4	7896.91	7980.72	9719.24	8532.29	13554.1	13730.5	14005.8	13763.5	15291	10243.1	8434.56	11322.9	-0.254552	0.402982	no	-0.18498	0.479596	no	-0.772064	0.00454155	no	-0.0222459	0.999055	no	0.395726	0.532607	no
slr1609-as2	NC_000911.1	487225	487313	-	89	1907.93	2163.33	2131.7	2067.65	2048.88	2139.94	2109.28	2099.36	1927.62	2102.25	1983.92	2004.6	2249.28	2101.87	2370.03	2240.39	2162.91	2098.8	2205.94	2155.88	2154.3	2032.78	1787.01	1991.36	-0.0248315	0.943861	no	-0.0100504	0.969247	no	-0.121751	0.508422	no	0.0581683	0.999055	no	-0.00543238	0.990715	no
sll1500-as2	NC_000911.1	487351	487410	+	60	1618.69	1574.48	1594.41	1595.86	1391.67	1744.26	1684.72	1606.88	1611.77	1336.43	1286.26	1411.49	1876.14	1703.77	1416.33	1665.41	1495.13	1698.12	1404.55	1532.6	1695.03	1430.05	1209.88	1444.98	-0.160422	0.554396	no	-0.0355949	0.886715	no	-0.151332	0.491334	no	-0.0653142	0.999055	no	-0.078645	0.973935	no
slr1609-as	NC_000911.1	487556	487667	-	112	3882.62	3920.14	3904.67	3902.48	3771.55	3746.12	3784.17	3767.28	3653.8	3353.01	3539.31	3515.37	4393.31	4507.78	4498.31	4466.47	3888.02	3790.44	3472.8	3717.09	3528	3456.34	3464.64	3482.99	-0.132912	0.523917	no	0.139815	0.37826	no	-0.197127	0.215318	no	-0.0752788	0.999055	no	-0.0399018	0.976458	no
slr1041-as	NC_000911.1	490775	490860	-	86	3919.83	3870.82	3617.56	3802.74	4783.28	3563.07	5037.36	4461.24	4949.04	5011.61	4113.05	4691.23	5505.62	5272.22	5178.91	5318.92	3966.02	4176.19	3435.11	3859.1	4303.8	4014.03	4266.54	4194.79	0.31562	0.0267819	no	0.142581	0.357502	no	0.0891825	0.623307	no	0.0148481	0.999055	no	-0.021072	0.976458	no
slr1048-as	NC_000911.1	500935	501120	-	186	1990.94	1959.03	1957.89	1969.29	1993.76	1971.86	2189.36	2051.66	2320.58	2292.05	2087.19	2233.27	2009.03	2314.31	1905.04	2076.13	1894.04	2040.48	1877.05	1937.19	2227.47	2013.29	1695.95	1978.91	0.195973	0.251906	no	-0.0903561	0.602602	no	-0.0884943	0.625211	no	-0.0290319	0.999055	no	0.017444	0.980977	no
slr1050-as	NC_000911.1	503184	503281	-	98	2755.72	2836.82	3059.75	2884.1	4285.28	3482.75	4081.63	3949.89	3172.25	3784.28	3221.62	3392.72	3428.2	3973.8	3801.5	3734.5	2736.63	2789.77	3061.73	2862.71	3181.36	3434.28	3313.13	3309.59	0.248931	0.103561	no	-0.193924	0.17246	no	0.313071	0.0296719	no	-0.013513	0.999055	no	-0.186157	0.690233	no
sll1009-as	NC_000911.1	507085	507104	+	20	11591.9	12011	10611.5	11404.8	11972.5	13435.5	12418.8	12608.9	15544	10758.3	13330.4	13210.9	7253.11	7614.8	7018.44	7295.45	12241.4	13245.3	12039	12508.6	16630.7	12438.1	13726.6	14265.1	0.233348	0.201712	no	-0.891575	2.80364e-05	no	-0.00512031	0.983178	no	0.12945	0.999055	no	0.25143	0.592985	no
ncl0170	NC_000911.1	508106	508217	-	112	3921.78	3446.19	3753.94	3707.3	4078.54	4377.49	3822.85	4092.96	3907.47	3376.87	3262.64	3515.66	3155.1	3234.92	2764.02	3051.35	3871.33	4093.68	3588.56	3851.19	3669.41	3782.97	3641.41	3697.93	-0.0641948	0.807978	no	-0.529177	9.76333e-05	no	-0.00786537	0.969776	no	0.0476595	0.999055	no	-0.0721869	0.958915	no
sll1006-as2	NC_000911.1	514943	514988	+	46	1743.56	1584.26	1433.04	1586.95	2309.07	2316.11	1679.49	2101.56	1781.62	2033.7	1423.53	1746.28	2371.45	2706.07	2160.79	2412.77	1665.77	1605.83	1429.38	1567	2047.8	1995.41	1908.06	1983.76	0.13841	0.653482	no	0.0923112	0.680771	no	0.249888	0.232837	no	-0.0229443	0.999055	no	-0.0116799	0.990715	no
sll1006-as	NC_000911.1	515642	515790	+	149	8667.13	10585.1	14211.3	11154.5	5591.69	5979.78	7990.7	6520.72	9434.85	9866.26	12246.6	10515.9	10405.5	9483.78	10622.5	10170.6	8755.07	11248.6	14388.4	11464	7552.93	7178.13	7693.3	7474.79	-0.0636761	0.90365	no	0.543341	0.0482174	no	-0.927389	0.00353121	no	0.0371088	0.999055	no	0.276762	0.78553	no
ncl0180	NC_000911.1	520533	520618	-	86	4918.01	5021.6	4477.55	4805.72	6189.71	7323.48	6153.98	6555.72	5482.69	4172.46	4099.45	4584.87	9209.76	8547.14	6996.39	8251.1	5650.22	5193.08	4210.43	5017.91	5699.63	5444.85	5747.55	5630.68	-0.0519128	0.859765	no	0.227155	0.139442	no	0.299735	0.0743981	no	0.0566873	0.999055	no	-0.142973	0.807326	no
ssl1920-as	NC_000911.1	521349	521391	+	43	2083.78	2196.95	1252.59	1844.44	2013.26	2477.7	2098.9	2196.62	1905.92	1600.61	1128.54	1545.02	1497.85	1601.07	1111.66	1403.53	1912.38	1619.14	1206.06	1579.19	1822.33	1763.39	1703.55	1763.09	-0.242468	0.492906	no	-0.733477	0.00709082	no	0.09072	0.781644	no	-0.225891	0.999055	no	-0.233618	0.807326	no
slr1753-as	NC_000911.1	524288	524386	-	99	3841.82	6143.43	9224.58	6403.28	3894.7	3761.85	5768.88	4475.14	3526.53	5676.45	9354.64	6185.87	3809.71	3582.44	5855.41	4415.86	3379.15	5651.82	9316.92	6115.97	3452.36	3097.26	5952.72	4167.45	-0.0143339	0.989129	no	-0.117215	0.89677	no	-0.663296	0.391604	no	-0.064347	0.999055	no	-0.0152999	0.993807	no
slr1763-as2	NC_000911.1	541372	541479	-	108	3707.33	3307.24	3022.08	3345.55	4633.22	5011.04	4372.24	4672.17	3389.48	2951.28	2679.71	3006.82	5711.15	5028.88	5037.26	5259.1	3409.04	3569.19	2949.73	3309.32	4307.03	4169.43	4118.46	4198.31	-0.142178	0.495423	no	0.066975	0.704856	no	0.331449	0.0244839	no	-0.0218428	0.999055	no	-0.0803909	0.947984	no
slr1763-as	NC_000911.1	541547	541591	-	45	1851.92	2299.24	1822.18	1991.11	2046.58	2074.25	2470.92	2197.25	2051.9	2197.68	1857.93	2035.84	2437.04	2688.94	2579.75	2568.58	1993.51	2075.48	1934.48	2001.16	2093.31	2276.25	2023.79	2131.12	0.0546787	0.879408	no	0.116605	0.579609	no	0.00496834	0.98525	no	0.00583614	0.999055	no	0.0299275	0.976458	no
ncl0190	NC_000911.1	543389	543450	-	62	4103.16	3685.88	3889.85	3892.96	5446.54	6022.03	4588.33	5352.3	4124.16	3729.07	3545.71	3799.65	4389.3	3824.78	3414.38	3876.15	3436.4	3505.79	2912.67	3284.95	4665.58	4570.14	3980.88	4405.53	-0.0229135	0.946094	no	-0.566423	0.000522341	no	0.306839	0.0514556	no	-0.252676	0.999055	no	-0.208484	0.688413	no
sll1638-as	NC_000911.1	547664	547698	+	35	5245.46	4627.05	4226.23	4699.58	2999.7	3340.36	4105.21	3481.75	5729.01	4391.13	3675.04	4598.39	4376.73	4629.48	4465.79	4490.67	5152.87	5288.43	4074.75	4838.68	3525.02	3325.69	2884.85	3245.18	-0.0222359	0.951339	no	0.264675	0.158986	no	-0.590822	0.00474517	no	0.0347428	0.999055	no	-0.0285743	0.976458	no
ncr0240	NC_000911.1	549867	549922	+	56	3267.22	3165.03	2899.79	3110.68	2280.47	2643.33	3107.27	2677.02	3248.91	2971.17	2975.53	3065.2	4092.83	3874.46	3305.99	3757.76	3420.79	2971.71	2778.24	3056.91	2858.12	2351.74	2392.25	2534.04	-0.00628992	0.984367	no	0.392217	0.0102327	no	-0.372252	0.0228242	no	-0.028693	0.999055	no	-0.00496919	0.99146	no
slr1771-as	NC_000911.1	550623	550719	-	97	1776.42	1984.91	2469.72	2077.02	1993.83	2498.05	2285.16	2259.01	1717.95	2156.2	1772.08	1882.07	2548.31	2394.52	2338.83	2427.22	1656.98	2013.23	2463.18	2044.46	2045.38	1899.41	2285.95	2076.91	-0.126008	0.688707	no	0.00814065	0.981324	no	-0.0302503	0.905679	no	-0.0253094	0.999055	no	-0.0362693	0.976458	no
sll1635-as	NC_000911.1	552261	552323	+	63	2287.55	2042.18	1977.86	2102.53	2338.95	2798.6	2739.1	2625.55	2107.4	2057.68	1624.07	1929.72	2578.88	2814.78	2505.08	2632.91	2803.38	2156.34	2013.86	2324.52	1667.24	2291.03	2409.28	2122.51	-0.117147	0.692888	no	-0.0950027	0.65219	no	0.159041	0.44496	no	0.140306	0.999055	no	-0.213911	0.752195	no
ncl0200	NC_000911.1	552945	553007	-	63	3461.17	3484.57	3687.74	3544.49	3108.85	3516.95	3827.86	3484.55	3477.65	2895.6	2811.96	3061.73	3536.75	3333.58	3215.66	3362	3411.52	3706.21	3630.82	3582.85	3665.28	3938.04	3069.21	3557.51	-0.194096	0.289809	no	-0.150923	0.354381	no	-0.176404	0.295225	no	0.0108102	0.999055	no	0.105362	0.912754	no
sll1752-as	NC_000911.1	553240	553385	+	146	1982.77	1891.84	1855.58	1910.07	2464.3	2253.78	2403.44	2373.84	1968.4	2082.45	1782.03	1944.29	2674.71	2629.24	2380.19	2561.38	1792.11	1913.29	1503.29	1736.23	2078.34	2091.08	1961.72	2043.71	0.0377101	0.899353	no	0.00141384	0.995786	no	0.167735	0.296226	no	-0.145655	0.999055	no	-0.146096	0.78553	no
slr1847-as	NC_000911.1	555073	555222	-	150	8722.14	8607.17	8392.74	8574.02	7334.93	6845.04	8197.35	7459.11	6603.71	7087.53	6407.93	6699.72	7539.37	8066.82	8022.52	7876.24	8889.82	8507.58	7995.15	8464.18	7558.15	7884.1	7492.43	7644.89	-0.339665	0.0710559	no	-0.0250561	0.926504	no	-0.34864	0.0603437	no	-0.0228983	0.999055	no	0.110139	0.943902	no
ncr0250	NC_000911.1	557026	557131	+	106	1288.65	1205.26	1365.12	1286.34	1546.52	1254.16	1682.45	1494.37	1334.98	1279.69	1412.02	1342.23	1133.13	1095.61	1467.4	1232.04	1119.59	1714.14	1467.75	1433.83	1454.9	1374.2	1375.9	1401.67	0.0769854	0.821817	no	-0.397571	0.0420926	no	0.075608	0.759471	no	0.148053	0.999055	no	-0.0296501	0.976458	no
sll1750-as2	NC_000911.1	559474	559505	+	32	3720.38	3458.24	4094.88	3757.83	3760.59	3712.44	4377.26	3950.1	4866.05	6932.73	4951.38	5583.39	4950.25	5346	5311.26	5202.5	3796.24	3422.77	3704.32	3641.11	3673.14	4406.54	3609	3896.23	0.576292	0.00170679	no	0.288241	0.0956712	no	-0.0769066	0.733142	no	-0.0498461	0.999055	no	0.0543332	0.976458	no
sll1750-as	NC_000911.1	560228	560278	+	51	2997.81	2699.11	2916.12	2871.01	1962.31	2144.51	2307.64	2138.15	3321.03	3052.82	3129.68	3167.84	3481.49	3149.82	3347.43	3326.25	2730.09	3179.81	2959.82	2956.57	2795.08	2543.17	2277.41	2538.55	0.154491	0.48896	no	0.537329	0.000453767	no	-0.58102	0.000458331	no	0.0361602	0.999055	no	0.319513	0.400447	no
sll1749-as	NC_000911.1	561256	561338	+	83	2279.88	3045.99	2556.99	2627.62	2648.22	3351.07	3140.36	3046.55	1849.74	2085.15	1606.07	1846.99	2397.9	2873.82	2669.34	2647.02	2645.76	2721.08	2577.4	2648.08	2058.94	2965.07	3132.69	2718.9	-0.48689	0.0134179	no	-0.303242	0.0956712	no	0.0682702	0.77029	no	0.00961668	0.999055	no	-0.0722133	0.976458	no
ncl0210	NC_000911.1	562344	562371	-	28	1230.8	674.778	803.903	903.161	833.249	1043.86	799.381	892.164	1034.19	1026.19	522.022	860.799	704.588	769.924	623.26	699.257	734.218	1061.32	628.411	807.984	1369.52	997.707	518.518	961.914	-0.108323	0.887295	no	-0.433112	0.34085	no	-0.23266	0.643087	no	-0.178461	0.999055	no	0.162885	0.976458	no
ssr3129-as	NC_000911.1	563131	563254	-	124	3441.19	3562.54	3740.74	3581.49	4302.76	4539.33	3714.92	4185.67	7574.18	6822.26	7011.26	7135.9	4169.37	3757.49	4625.93	4184.26	3338.43	3683.82	3442.92	3488.39	3986.58	3803.09	3395.46	3728.38	1.01147	2.75769e-07	up	-0.104022	0.556433	no	0.0794044	0.683948	no	-0.0434861	0.999055	no	-0.0961588	0.935821	no
slr2034-as	NC_000911.1	570386	570589	-	204	2521.72	2703.52	2392	2539.08	2479.97	2833.15	3422.52	2911.88	2155.99	2079.98	1914.49	2050.16	2838.67	3119.14	2759.77	2905.86	2670.54	2863.49	2405.99	2646.67	2521.29	2859.44	2840.3	2740.34	-0.291491	0.0604194	no	-0.104921	0.54568	no	0.0478467	0.815594	no	0.054743	0.999055	no	-0.00774352	0.990715	no
sRNA_43	NC_000911.1	572722	572901	-	180	5590.58	5978.03	5399.55	5656.05	6016.94	6599.9	6381.87	6332.9	5050.83	4083.53	4297.29	4477.22	5902.42	6413.27	5403.99	5906.56	5601.56	6117.94	5232.35	5650.62	6530.02	6156.22	5627.75	6104.66	-0.319812	0.0830094	no	-0.207152	0.259757	no	0.017039	0.939325	no	-0.00646026	0.999055	no	0.0205596	0.980977	no
sll1941-as	NC_000911.1	578217	578339	+	123	2633.72	2406.52	2477.07	2505.77	2950.07	3196.47	2987.88	3044.8	2500.83	2444.69	2514.53	2486.69	2736.13	2934.31	2652.54	2774.33	2605.85	2491.95	2206.03	2434.61	1918	2384.76	2859.7	2387.49	0.00332959	0.989129	no	-0.238845	0.0998398	no	0.129316	0.433153	no	-0.0477954	0.999055	no	-0.267189	0.443071	no
slr2043-as2	NC_000911.1	583620	583678	-	59	5681.79	9042.79	3747	6157.19	5088.69	4666.27	7318.12	5691.03	2750.34	3420.35	2269.29	2813.33	3717.53	5645.83	3356.51	4239.95	5163.28	5008.01	3704.32	4625.2	5143.01	7254.51	5682.13	6026.55	-1.10565	0.00984754	down	-0.536186	0.165397	no	-0.244676	0.572193	no	-0.40912	0.999055	no	0.158042	0.973328	no
slr2043-as	NC_000911.1	583741	583820	-	80	1879.77	2226.77	1959.51	2022.02	2279.38	1909.26	4259.93	2816.19	2485.95	2714.62	2068.25	2422.94	2908.5	2651.27	2219.35	2593.04	1728.75	2027.13	2060.53	1938.8	2136.15	2756.16	2285.01	2392.44	0.278905	0.452037	no	-0.224069	0.445823	no	0.340263	0.26786	no	-0.062134	0.999055	no	-0.161278	0.943902	no
slr2045-as	NC_000911.1	585921	585978	-	58	12877.5	14379.7	12446.6	13234.6	21542	24188.8	14863.7	20198.2	12472.2	10806.6	10332.4	11203.7	14976.4	15119.3	13788.3	14628	15176.9	15502.7	11767.6	14149.1	17060.5	17350.9	18114	17508.5	-0.223111	0.342156	no	-0.575933	0.0036565	no	0.469826	0.0210258	no	0.0901801	0.999055	no	-0.13585	0.891093	no
slr2046-as3	NC_000911.1	587782	587914	-	133	3627.63	3842.34	3517.83	3662.6	4219.33	4303.05	4598.14	4373.51	4313.39	3647.55	3402.49	3787.81	5065.18	4852.22	4290.08	4735.83	3498.95	4041.01	3411.87	3650.61	4418.81	4605.95	3840.51	4288.42	0.0644333	0.817575	no	0.00966842	0.969247	no	0.109631	0.547959	no	-0.0102635	0.999055	no	0.044176	0.976458	no
slr2046-as	NC_000911.1	588589	588826	-	238	1519.09	1691.67	1695.63	1635.46	1629.09	1691.57	1864.21	1728.29	1570.22	1572.27	1429.73	1524.07	1674.92	1722.47	1555.76	1651.05	1525.37	1715.96	1735.43	1658.92	1739.04	1706.16	1484.85	1643.35	-0.0841742	0.722553	no	-0.170345	0.263923	no	-0.0663578	0.726047	no	0.0168801	0.999055	no	0.000182924	0.999356	no
slr2046-as2	NC_000911.1	588657	588709	-	53	1879.77	2062.53	1804.99	1915.76	1917.22	1921.27	2254.62	2031.03	1865.88	1840.74	1919.47	1875.36	2386.68	2447.07	2276.25	2370	1824.84	2210.76	2131.73	2055.78	2084.05	1913.84	2135.44	2044.44	-0.0100377	0.979962	no	0.116303	0.569953	no	-0.0588378	0.812423	no	0.0991112	0.999055	no	0.082543	0.970201	no
slr2046-as5	NC_000911.1	591562	591595	-	34	5160.16	5848.07	4847.06	5285.1	6825.94	7265.44	7475.05	7188.81	5174.38	6072.89	4677.32	5308.2	6143.81	6688.26	5400.52	6077.53	6183.92	6367.95	6455.32	6335.73	6227.63	6357.93	6405.22	6330.26	0.0216352	0.949709	no	-0.346073	0.0142744	no	0.298842	0.055491	no	0.260922	0.999055	no	-0.106632	0.909856	no
slr2046-as6	NC_000911.1	591959	592022	-	64	1028	843.472	1205.85	1025.78	1199.17	1045.97	1105.6	1116.91	1032.97	981.44	895.268	969.892	1024.5	1282.17	853.595	1053.42	1065.87	1034.79	1143.13	1081.26	1055.05	1184.78	1051.77	1097.2	-0.0729477	0.855739	no	-0.19951	0.359121	no	-0.0230661	0.931246	no	0.0697275	0.999055	no	0.0404272	0.976458	no
slr2046-as4	NC_000911.1	592842	593116	-	275	2763.83	2777.63	2473.1	2671.52	2993.96	3174.81	3082.38	3083.71	2678.17	2403.14	2206.84	2429.39	3441.4	3578.23	2930.16	3316.6	2708.23	2923.85	2370.76	2667.62	2991.94	3008.84	2793.31	2931.36	-0.121827	0.64308	no	-0.00217481	0.994531	no	0.0605955	0.781644	no	-0.00804154	0.999055	no	0.000391067	0.999356	no
ncl0215	NC_000911.1	594283	594407	+	125	1924.89	1943.36	2000.11	1956.12	1945.07	1802.72	9109.03	4285.6	2010.62	2116.9	1852.22	1993.25	2474.18	2269.84	1984.89	2242.97	1794.16	2017.37	2089.24	1966.92	2087.38	2176.33	1710.54	1991.42	0.0414088	0.978562	no	-1.0231	0.120872	no	0.969842	0.179045	no	0.00442594	0.999055	no	-1.0208	0.633525	no
sll1932-as	NC_000911.1	602830	602932	+	103	6977.66	6009.67	5994.15	6327.16	7445.17	7707.51	7619.78	7590.82	7399.78	5897.16	5460.66	6252.53	8607.96	7683.33	7020.29	7770.52	7394.02	7658.02	6167.87	7073.3	6644.68	6438.28	7099.07	6727.34	-0.00578605	0.985026	no	-0.0717553	0.711026	no	0.113475	0.552375	no	0.152986	0.999055	no	-0.0987134	0.936805	no
sll1930-as	NC_000911.1	605524	605593	+	70	4377.18	4665.61	3835.76	4292.85	4552.17	4633.4	3929.86	4371.81	3574.78	3961.56	4284.76	3940.36	3158.21	3506.88	3056.68	3240.59	3737.84	4305.94	3386.8	3810.19	3906.1	4408.91	4016.16	4110.39	-0.103311	0.653762	no	-0.539613	0.00054459	no	-0.118032	0.491334	no	-0.177523	0.999055	no	-0.0151191	0.980977	no
slr1908-as	NC_000911.1	611785	611908	-	124	12072	12472.5	14418.4	12987.6	12685.5	12561.1	12740.2	12662.3	13231.7	11311.2	14574.2	13039	13139.8	14272.8	14171.5	13861.4	12931.7	14666.8	15646.3	14414.9	13317.7	12841.5	14539.8	13566.3	0.0255554	0.951339	no	0.0257484	0.930753	no	-0.183947	0.406492	no	0.146186	0.999055	no	0.174826	0.809965	no
slr1909-as	NC_000911.1	613609	613664	-	56	2741.33	2506.32	2440.42	2562.69	2751.92	3081.08	2965.45	2932.81	2390.34	2386.48	1941.92	2239.58	3149.92	2806.5	2967.26	2974.56	2803.38	2562.34	2050.6	2472.11	2203.14	2850.59	2498.31	2517.35	-0.18614	0.38624	no	-0.0783426	0.693357	no	0.0377476	0.868156	no	-0.0587858	0.999055	no	-0.136648	0.850405	no
slr1911-as	NC_000911.1	615156	615282	-	127	3655.93	3542.14	3519.45	3572.51	3229.4	3875.31	3610.11	3571.61	3570.72	2999.07	3038.42	3202.74	4112	4156.06	3841.55	4036.54	3745.19	3590.12	3244.92	3526.75	3334.48	3105.72	2961.9	3134.03	-0.141994	0.48896	no	0.0747394	0.681723	no	-0.151933	0.368857	no	-0.0238044	0.999055	no	-0.112354	0.891093	no
ncr0270	NC_000911.1	618896	618982	+	87	10428.8	12564.8	8630.4	10541.3	20437.5	17838.2	16664.6	18313.4	10713.7	13686.9	10174.5	11525	15359.9	18744.2	14547.1	16217.1	9484.22	10130.2	8164.4	9259.59	16816.1	17186.5	13600.7	15867.8	0.147348	0.595378	no	-0.287472	0.121139	no	0.658171	0.00246525	no	-0.189317	0.999055	no	-0.138909	0.88806	no
sll1833-as	NC_000911.1	622211	622332	+	122	1443.21	1460.17	1522.14	1475.18	1313.5	1282.88	1852.4	1482.93	1468.91	1314.52	1255.59	1346.34	1474.4	1544.73	1380.68	1466.6	1179.56	1433.66	1404.3	1339.17	1216.26	1581.07	1309.05	1368.79	-0.114962	0.644599	no	-0.122326	0.487025	no	-0.13872	0.441985	no	-0.143853	0.999055	no	-0.0387116	0.976458	no
sll1830-as	NC_000911.1	626550	626622	+	73	2815.37	3118.15	2521.83	2818.45	3010.99	3138.51	3273.82	3141.11	2799.18	2572.17	2578.93	2650.09	3020.47	3172.24	3149.34	3114.01	3161.8	3245.04	2448.4	2951.75	2900.54	3398.58	2178.68	2825.93	-0.0684793	0.802916	no	-0.11769	0.493628	no	0.0111605	0.955856	no	0.0612083	0.999055	no	-0.0819709	0.947984	no
slr1919-as	NC_000911.1	629151	629305	-	155	3557.42	3424.68	2816.25	3266.12	3648.19	3740.96	3968.79	3785.98	3669.45	3586.8	3134.56	3463.6	4087.95	3701.4	3818.23	3869.19	3207.3	3500.32	2951.5	3219.71	3011.79	3329.98	3137.87	3159.88	0.098914	0.685246	no	-0.0719099	0.696742	no	0.065298	0.737668	no	-0.0251598	0.999055	no	-0.185733	0.723079	no
sll0993-as	NC_000911.1	640232	640341	+	110	4135.5	3598.82	4107.21	3947.17	3773.14	4097.08	3885.79	3918.67	4639.12	4070.04	3991.67	4233.61	4979.59	4867.91	4718.05	4855.18	3805.8	4592.64	4049.49	4149.31	3349.64	3767.1	3557.63	3558.12	0.11343	0.626017	no	0.205452	0.167054	no	-0.162261	0.333825	no	0.0640517	0.999055	no	-0.0631132	0.973935	no
sll0992-as	NC_000911.1	643617	643711	+	95	3264.87	3513.58	3325.62	3368.02	2998.77	2729.28	3336.5	3021.52	3841.8	3552.09	3815.71	3736.53	4458.75	4231.05	4400.75	4363.52	3668.98	3905.67	3489.86	3688.17	2878.18	3059.63	3091.26	3009.69	0.169819	0.342156	no	0.423053	0.00121002	no	-0.298996	0.0432735	no	0.126194	0.999055	no	0.0672147	0.970201	no
ncl0230	NC_000911.1	645709	645843	-	135	3095.82	3019.01	2566.53	2893.79	2774.25	3052.02	2893.44	2906.57	2614.45	2554.07	2420.95	2529.82	2892.65	2961.95	2770.85	2875.15	2761.85	3182.4	2634.18	2859.48	2834.31	2906.9	2571.29	2770.83	-0.178485	0.320297	no	-0.119311	0.463701	no	-0.143093	0.393265	no	-0.0226845	0.999055	no	0.00536527	0.990715	no
ncr0280	NC_000911.1	645864	646074	+	211	3453.67	3402.67	3615.66	3490.67	3485.97	3574.76	4219.21	3759.98	3588.91	3553.26	3447.03	3529.73	4278.99	4215.34	4340.34	4278.22	3737.84	3887.16	4472.39	4032.46	3879.69	3858.43	3771.93	3836.68	0.0320067	0.927872	no	0.0842499	0.680242	no	-0.042399	0.849306	no	0.206123	0.999055	no	0.105153	0.935821	no
slr1028-as3	NC_000911.1	646070	646097	-	28	5370.77	5044.77	4622.44	5012.66	7696.59	8081.51	6652.91	7477.01	6205.13	4892.29	4050.89	5049.43	7605.4	7624.73	6476.48	7235.54	4805.79	6519.56	3737.39	5020.91	6073.51	6627.62	5797.97	6166.37	0.0222571	0.957328	no	-0.150769	0.458761	no	0.424298	0.0429897	no	-0.0106826	0.999055	no	-0.203379	0.767145	no
slr1028-as2	NC_000911.1	646436	646601	-	166	2661.12	2503.99	2445.61	2536.91	2333.84	2658.14	2861.99	2617.99	2435.6	2294.47	2208.34	2312.8	2695.01	2676.93	2472.8	2614.91	3000.4	2577.87	2549.51	2709.26	2375.31	2600.45	2460.83	2478.86	-0.118862	0.596169	no	-0.103363	0.544975	no	-0.106804	0.548315	no	0.0913249	0.999055	no	-0.000610651	0.999356	no
slr1028-as15	NC_000911.1	647390	647438	-	49	2237.82	1891.21	2099.99	2076.34	2869.38	2982.46	2475.5	2775.78	1906.7	2168.29	2064.22	2046.4	2652.57	2370.09	2028.5	2350.38	2250.33	2165.97	2135.65	2183.98	2024.5	2416.21	1925.92	2122.21	-0.0158201	0.970545	no	-0.33833	0.0413043	no	0.261348	0.172206	no	0.067493	0.999055	no	-0.311007	0.443071	no
slr1028-as9	NC_000911.1	647886	647950	-	65	1301.38	1619.47	1372.82	1431.22	1199.61	1508.55	1355.18	1354.45	1420.54	1130.82	1385.21	1312.19	1410.45	1262.45	1307.39	1326.76	1250.74	1319.31	1453.23	1341.09	1397.92	1688.43	1147.27	1411.2	-0.092217	0.771744	no	-0.119511	0.595726	no	-0.229335	0.273827	no	-0.0930157	0.999055	no	0.144015	0.888632	no
slr1028-as13	NC_000911.1	648135	648245	-	111	678.355	649.813	589.022	639.063	553.129	554.918	665.626	591.224	521.752	485.63	493.383	500.255	501.837	473.008	488.745	487.863	513.532	495.897	467.211	492.213	733.51	562.251	510.288	602.016	-0.339593	0.129586	no	-0.382704	0.0640002	no	-0.2627	0.240125	no	-0.379687	0.999055	no	0.0836459	0.976458	no
slr1028-as4	NC_000911.1	648240	648336	-	97	779.491	836.354	827.357	814.4	702.588	741.93	739.365	727.961	664.648	617.72	498.291	593.553	631.095	655.984	590.574	625.885	794.772	650.625	983.363	809.586	774.922	718.829	662.177	718.643	-0.437699	0.0267819	no	-0.320158	0.118443	no	-0.308152	0.153092	no	-0.00376693	0.999055	no	0.0523535	0.976458	no
slr1028-as5	NC_000911.1	648252	648315	-	64	814.274	937.238	1027.86	926.459	709.906	800.385	815.997	775.43	700.028	685.651	462.89	616.19	575.716	575.891	604.629	585.412	883.356	727.405	1172.07	927.61	744.657	678.96	627.245	683.621	-0.566384	0.0205555	no	-0.505845	0.0423534	no	-0.401408	0.115441	no	0.0056784	0.999055	no	-0.107633	0.970201	no
slr1028-as11	NC_000911.1	649143	649251	-	109	1701.57	1568.29	1777.44	1682.43	1960.21	1989.49	1788.49	1912.73	1912.27	2016.91	1845.18	1924.79	2246.47	2022.45	1983.89	2084.27	1723.18	1814.96	1733.21	1757.12	1629	1763.53	1683.13	1691.89	0.2056	0.24954	no	0.0204098	0.927391	no	0.0348486	0.869633	no	0.0565249	0.999055	no	-0.101973	0.919015	no
slr1028-as8	NC_000911.1	649327	649507	-	181	2942.55	3081.86	3117.9	3047.44	3117.36	3323.39	3139.4	3193.38	3065.37	2403.36	2574.46	2681.06	2551.81	2505.03	2230.14	2428.99	2762.07	3058.49	2936.85	2919.14	3228.55	2803.87	3011.62	3014.68	-0.167344	0.390047	no	-0.499789	0.000291368	no	-0.0792265	0.677296	no	-0.0666596	0.999055	no	-0.0087496	0.990715	no
slr1028-as7	NC_000911.1	653258	653334	-	77	1676.33	1717.62	1534.72	1642.89	1610.68	1665.28	2166.07	1814.01	1702.95	1848.44	1693.25	1748.21	2177.82	2050.12	1901.8	2043.25	1626.2	1907.63	1623.65	1719.16	1504.85	1701.72	1705.54	1637.37	0.103789	0.709345	no	0.0694985	0.732772	no	-0.00551763	0.983178	no	0.060287	0.999055	no	-0.0683904	0.976458	no
slr1028-as6	NC_000911.1	653424	653475	-	52	2699.16	2629.9	2349.87	2559.64	2408.66	2864.79	2221.61	2498.35	2059.37	2030.34	2001.35	2030.36	2901.24	2514.19	2495.12	2636.85	2390.06	2122.65	2404.24	2305.65	2212.3	2532.64	2512.82	2419.25	-0.32011	0.0714092	no	-0.0150934	0.957116	no	-0.193257	0.313588	no	-0.150915	0.999055	no	0.0405551	0.976458	no
slr1028-as	NC_000911.1	654897	655027	-	131	5137.08	4491.65	4264.98	4631.24	3716.65	3958.5	4304.57	3993.24	4412.61	3978.68	3467.82	3953.04	4044.02	3806.2	3869.05	3906.43	4572.43	4990.65	4382.97	4648.69	4734.45	3975.59	3556.58	4088.87	-0.216801	0.210628	no	-0.134143	0.423709	no	-0.364762	0.0153699	no	-0.000425358	0.999655	no	0.1068	0.910695	no
slr1028-as14	NC_000911.1	656839	656897	-	59	1040.78	1265.68	1158.16	1154.88	1300.79	1278.43	1492.99	1357.41	1250.15	1007.98	1099.96	1119.37	1494.88	1331.9	1363.18	1396.65	997.812	1079.31	878.991	985.372	1427.04	1420.46	1073.79	1307.1	-0.0131983	0.978562	no	-0.0632974	0.797191	no	0.0982309	0.707251	no	-0.234638	0.999055	no	0.00990835	0.990715	no
slr1028-as12	NC_000911.1	657318	657372	-	55	1515.21	1799.41	1651.65	1655.42	2221.47	2022.83	1772.24	2005.51	1857.64	1348.58	1583.91	1596.71	2447.59	2149.47	1765.82	2120.96	1546.1	1775.31	1094.46	1471.96	2349.29	2188.91	1487.85	2008.68	-0.0205457	0.969381	no	-0.0239772	0.941558	no	0.143778	0.604773	no	-0.179882	0.999055	no	0.0583463	0.976458	no
slr1028-as10	NC_000911.1	657961	658011	-	51	1412.9	1640.64	1465.94	1506.49	2130.85	1978.12	1755.5	1954.82	1596.24	1467.45	1536.18	1533.29	2173.09	2140.79	1993.58	2102.49	1667.37	1831.3	2033.74	1844.14	1618.2	1460.69	1979.8	1686.23	0.0509428	0.897271	no	-0.00432959	0.990172	no	0.240606	0.246538	no	0.291448	0.999055	no	-0.139644	0.891093	no
slr1034-as	NC_000911.1	663446	663511	-	66	3161.43	2971.75	2813.66	2982.28	3079.17	2871.39	2997.48	2982.68	3203.68	2996.84	2551.26	2917.26	3551.83	3424.39	3092.48	3356.23	2845.85	3331.91	2694.05	2957.27	2273.51	2408.61	3149.68	2610.6	-0.0207416	0.950599	no	0.0624704	0.738785	no	-0.146502	0.40334	no	-0.0192144	0.999055	no	-0.11365	0.898786	no
sll0981-as	NC_000911.1	669442	669514	+	73	1845.44	1836.38	2004.25	1895.36	1690.53	1795.28	2017.7	1834.5	2612.07	3441.76	2947.35	3000.39	2607.15	2352.98	2390.58	2450.24	1561.7	1942.37	2105.88	1869.98	1861.37	1940.74	1853.23	1885.12	0.674987	0.000120599	no	0.316391	0.0474958	no	-0.196811	0.288551	no	-0.0225413	0.999055	no	0.115888	0.916222	no
sll0980-as	NC_000911.1	669843	669922	+	80	2279.22	2429.2	2532.29	2413.57	2463.57	2215.68	2770.76	2483.34	2103.5	2355.46	2309.43	2256.13	2408.03	2781.66	2627.17	2605.62	2324.47	2260.62	2731.93	2439.01	2730.1	2560.78	2458.25	2583.04	-0.07934	0.761721	no	-0.0435103	0.822121	no	-0.0992559	0.593646	no	0.0147239	0.999055	no	0.123727	0.867273	no
ncl0240	NC_000911.1	671733	671788	-	56	25623.1	27714.1	16236	23191	39491.6	35322.9	34141.3	36318.6	21474	28160.5	19335.7	22990.1	43746.6	53360.7	43587.5	46898.3	23177.9	28003.8	16719	22633.6	37096.1	35311.7	37863.6	36757.1	0.00496173	0.989487	no	0.25858	0.302626	no	0.507481	0.0492851	no	-0.0415285	0.999055	no	0.089784	0.976458	no
slr1383-as	NC_000911.1	679917	680043	-	127	3202.03	3159.59	3329.55	3230.39	4510.53	4098.03	4047.87	4218.81	5489.45	6729.5	5630.28	5949.74	5007.5	4637.93	4964.74	4870.06	3428.8	3382.87	3624.11	3478.59	3708.62	3634.69	3824.49	3722.6	0.895682	3.61518e-07	no	0.100286	0.568085	no	0.240544	0.140628	no	0.103675	0.999055	no	-0.108764	0.909856	no
ssr2318-as	NC_000911.1	682928	683042	-	115	5699.25	5953.69	5871.98	5841.64	6769.72	5960.41	7314.39	6681.51	9677.76	13073.8	11454.3	11402	6140.55	6047.09	6135.98	6107.87	5371.11	5470.9	5645.06	5495.69	6139.79	6096.13	6025.47	6087.13	0.983235	3.59347e-07	no	-0.234233	0.160725	no	0.0478318	0.832943	no	-0.0908164	0.999055	no	-0.0606991	0.976458	no
sll1296-as	NC_000911.1	685012	685119	+	108	2808.05	2807.41	2873.21	2829.56	3098.29	3378.52	3128.76	3201.86	3055.59	2790.42	2603.92	2816.64	3664.16	3348.3	3280.89	3431.12	3028.34	3105.36	2529.57	2887.75	2716.98	2728.3	2584.73	2676.67	0.00865451	0.979279	no	-0.00237247	0.993662	no	0.0290486	0.883374	no	0.022125	0.999055	no	-0.18336	0.698592	no
sll1294-as	NC_000911.1	690269	690292	+	24	1409.83	1274.58	2160.49	1614.97	1355.86	1374.98	1143.2	1291.35	1365.91	1851.51	1753.99	1657.14	1909.99	1695.07	2086.56	1897.21	1557.43	1998.83	1736.4	1764.22	1563.04	1357.99	1333.61	1418.21	0.0465738	0.928685	no	0.447012	0.0949124	no	-0.468519	0.122638	no	0.113957	0.999055	no	0.201406	0.898786	no
sll1293-as	NC_000911.1	690344	690400	+	57	1681.9	2430.78	1727.69	1946.79	1464.92	2001.47	1634.05	1700.15	2377.16	2596.66	2246.34	2406.72	3440.77	3348.97	3141.49	3310.41	1508.25	2226.92	1673.44	1802.87	2003.61	2065.43	2066.63	2045.22	0.336054	0.0794137	no	0.874269	5.89476e-05	no	-0.343378	0.094913	no	-0.115072	0.999055	no	0.35944	0.39882	no
ncl0250	NC_000911.1	692770	692815	-	46	2165.82	2836.02	1939.85	2313.9	3630.45	4550.24	3861.25	4013.98	1342.15	1452.64	1093.07	1295.95	2106.56	2857.25	1715.44	2226.41	2275.2	2547.18	2073.61	2298.67	2972.04	3860.69	3156.2	3329.64	-0.813182	0.00082779	no	-0.948218	8.68861e-05	no	0.649778	0.00448999	no	-0.0114198	0.999055	no	-0.183243	0.798795	no
sll1289-as	NC_000911.1	695566	695865	+	300	1171.72	1471.02	1678.82	1440.52	1091.85	1143.98	1406.74	1214.19	1668.23	1712.86	1895.29	1758.79	1821.98	1871.83	1990.46	1894.75	1203.89	1331.61	1662.31	1399.27	1186.52	1328.06	1274.77	1263.12	0.311274	0.125933	no	0.539996	0.00558891	no	-0.392106	0.050504	no	-0.0427012	0.999055	no	0.134556	0.898786	no
sll1289-as2	NC_000911.1	695636	695865	+	230	964.404	1120.72	1326.44	1137.19	820.855	885.453	1134.83	947.046	1593.96	1493.31	1719.68	1602.32	1556.58	1543.52	1715.44	1605.18	981.182	1131.46	1282.42	1131.69	967.724	1093.14	1091.76	1050.87	0.518485	0.00540555	no	0.659492	0.000846953	no	-0.40981	0.0375943	no	-0.0103862	0.999055	no	0.230155	0.717396	no
ssr2333-as	NC_000911.1	698718	698763	-	46	3705.06	3989.99	3425.32	3706.79	5165.38	5288.12	5462.25	5305.25	4513.44	3733.29	3469.86	3905.53	5966.47	5502.85	4964.87	5478.06	4266.01	4319.13	3301.67	3962.27	4911.11	4757.18	3873.51	4513.93	0.0940926	0.711642	no	-0.0566633	0.754232	no	0.371631	0.0163677	no	0.0901842	0.999055	no	-0.163609	0.760951	no
ncl0260	NC_000911.1	700945	701128	-	184	2182.85	2395.95	2420.45	2333.08	2362.46	2198.26	2499.61	2353.44	2987.18	2850.81	2793.05	2877.01	2491.29	2581.35	2255.63	2442.76	2254.89	2510.26	2209.5	2324.89	2396.66	2197.85	2230.86	2275.12	0.320478	0.0262867	no	-0.0537307	0.774834	no	-0.131286	0.443535	no	-0.0107287	0.999055	no	0.023103	0.976458	no
slr1393-as2	NC_000911.1	702216	702290	-	75	1980.03	1895.38	1800.74	1892.05	1506.28	1885.69	1771.36	1721.11	1813.93	1817.54	1582.49	1737.99	1647.91	1650.45	1810.89	1703.08	1569.89	1777.36	1703.99	1683.75	2122.95	1622.94	1768.62	1838.17	-0.11117	0.678705	no	-0.111733	0.575978	no	-0.297448	0.0977206	no	-0.172328	0.999055	no	0.172784	0.78553	no
slr1393-as3	NC_000911.1	703611	703723	-	113	2179.2	2094	1956.4	2076.53	2211.39	2294.53	2396.09	2300.67	2161.28	2631.47	2111	2301.25	3024.48	2960.13	2867.14	2950.58	2439.52	1968.62	2179.97	2196.04	2353.32	2071.93	2277.64	2234.3	0.158776	0.427751	no	0.254949	0.0756149	no	-0.00217773	0.992914	no	0.0800404	0.999055	no	0.0320035	0.976458	no
slr1393-as	NC_000911.1	704156	704177	-	22	5012.72	5643.6	4969.58	5208.63	6837.43	7157.04	5480.8	6491.76	6109.34	5588.71	5527.74	5741.93	6962.98	5436.88	6001.03	6133.63	5819.13	5441.7	4167.36	5142.73	5532.2	5200.17	4469.54	5067.3	0.162431	0.505702	no	-0.180376	0.320526	no	0.173634	0.392091	no	-0.0244344	0.999055	no	-0.287786	0.576306	no
slr1397-as	NC_000911.1	708010	708147	-	138	706.049	772.572	678.657	719.093	667.362	649.059	648.773	655.065	671.077	677.899	627.032	658.669	777.87	755.886	679.027	737.594	778.716	775.228	775.088	776.344	561.787	607.3	564.29	577.792	-0.10822	0.717125	no	0.0656104	0.778824	no	-0.275861	0.172623	no	0.108128	0.999055	no	-0.108139	0.943902	no
slr1397-as2	NC_000911.1	708042	708144	-	103	690.466	816.721	682.927	730.038	643.778	512.614	595.843	584.078	628.583	668.215	635.752	644.183	664.751	749.428	666.669	693.616	716.721	758.383	732.772	735.959	534.164	613.477	576.64	574.76	-0.158092	0.606255	no	0.123393	0.617437	no	-0.444613	0.0325352	no	0.0101361	0.999055	no	0.039099	0.976458	no
sll1283-as	NC_000911.1	711625	711714	+	90	1538.63	1649.46	1598.87	1595.65	1378.03	1382.84	1652.63	1471.16	1578.38	1722.51	1552.61	1617.83	2153.37	2364.41	2099.21	2205.66	1619.73	1820.76	1790.42	1743.64	1982.16	1781.09	1532.51	1765.25	0.0365044	0.914798	no	0.476754	0.00114053	no	-0.261266	0.143966	no	0.124482	0.999055	no	0.329572	0.358578	no
sll1584-as	NC_000911.1	714222	714260	+	39	6796.1	7266.84	6369.38	6810.77	8139.08	7736.15	9256.69	8377.31	6472.3	5636.99	4962.15	5690.48	8807.88	9717.98	7606.96	8710.94	7260.03	7358.51	6458.81	7025.78	7459.83	7947.54	7276.17	7561.18	-0.242348	0.137055	no	-0.0515604	0.775897	no	0.154438	0.352481	no	0.0408595	0.999055	no	-0.0751919	0.953307	no
slr1703-as	NC_000911.1	723058	723174	-	117	6303.39	5713.5	5290.64	5769.18	6947.87	6704.66	6590.76	6747.76	5566.37	5665.55	4777.26	5336.39	8356.57	7239.45	7606.96	7734.33	6125.9	5718.45	5540.65	5795	7908.7	6435.35	6232.69	6858.91	-0.0995324	0.710175	no	0.0916454	0.634709	no	0.0795134	0.702709	no	0.00296611	0.999055	no	0.0947893	0.943902	no
ncl0270	NC_000911.1	723896	723972	-	77	3922.29	5012.64	4050.83	4328.59	4672.57	4750.95	5147.92	4857.15	2788.58	3436.53	2733.5	2986.2	3308.17	3549.33	3054.71	3304.07	3798.52	4730.47	3836.62	4121.87	4676.93	4966.94	4336.7	4660.19	-0.51617	0.000287392	no	-0.66132	3.51431e-05	no	0.025823	0.895819	no	-0.0748048	0.999055	no	0.0135797	0.980977	no
ncr0290	NC_000911.1	727538	727667	+	130	14768.3	17094.4	12411	14757.9	12888.7	12257	17139.7	14095.1	7497.79	10460.1	7452.23	8470.05	14649	14710.7	13593.3	14317.7	15346.7	17379.6	13356.9	15361.1	18596.1	18061	16640.4	17765.9	-0.783108	0.000236186	no	-0.0792376	0.746689	no	-0.213399	0.332078	no	0.0537946	0.999055	no	0.411163	0.322257	no
sRNA_42	NC_000911.1	727648	727767	-	120	12829.4	13892.9	11073.8	12598.7	12980.4	11840.5	15186.5	13335.8	5814.22	8653.38	6426.44	6964.68	12301.3	12992.7	11710.1	12334.7	12327.1	13627.4	11167	12373.8	15463.6	15325.9	12439.7	14409.7	-0.83728	5.84653e-05	no	-0.216849	0.273469	no	-0.0642472	0.801692	no	-0.0302491	0.999055	no	0.185392	0.798795	no
ncr0300	NC_000911.1	727884	728154	+	271	5521.39	6075.49	4903.51	5500.13	8903.74	10253	9047.92	9401.55	4116.88	5631.74	4733.41	4827.34	7129.99	7903.61	6582.37	7205.33	5430.9	5949.68	5190.83	5523.8	7908.62	9633.45	13035.5	10192.5	-0.168339	0.584812	no	-0.491694	0.0209713	no	0.629457	0.0069274	no	0.00305078	0.999055	no	0.194411	0.807326	no
ncl0280	NC_000911.1	727928	728041	-	114	11712.8	13550.8	9971.21	11745	17245.1	20461.3	18037.9	18581.4	8727.44	12684.4	9800.83	10404.2	14918.5	16799.8	14689.1	15469.1	11106.9	11521.9	9910.68	10846.5	16350.6	18571.3	20845.7	18589.2	-0.154996	0.600233	no	-0.370976	0.0459986	no	0.518534	0.0103423	no	-0.116836	0.999055	no	0.0764891	0.976458	no
ssr2848-as2	NC_000911.1	728216	728291	-	76	2522.85	2568.89	2654.99	2582.25	2601.31	2332.3	2593.58	2509.06	2947.49	2848.7	2361.74	2719.31	2305.73	2260.1	2575.76	2380.53	2250.08	2725.93	2485.79	2487.27	2972.51	2993.12	2014.53	2660.05	0.0885944	0.722553	no	-0.187726	0.269451	no	-0.182899	0.313588	no	-0.0598843	0.999055	no	0.145076	0.809423	no
ssr2848-as	NC_000911.1	728382	728551	-	170	2130.41	2148.7	1900.99	2060.03	2376.44	2368.2	2352.94	2365.86	2127.6	2087.19	2187.33	2134.04	1948.95	1869.44	1843.32	1887.24	2066.8	2017.76	1950.21	2011.59	1995.78	2339.72	2107.9	2147.8	0.068925	0.787697	no	-0.431348	0.00108354	no	0.0535188	0.781644	no	-0.0369684	0.999055	no	-0.0653705	0.971688	no
slr1704-as	NC_000911.1	729215	729448	-	234	7465.53	7239.92	7252.3	7319.25	7375.55	6402.47	7997.78	7258.6	7714.46	7324.66	7568.16	7535.76	8651.66	9180.07	8229.53	8687.09	7431.74	7514.54	7752.95	7566.41	7238.95	8041.35	7913.54	7731.28	0.0592844	0.878717	no	0.153708	0.487025	no	-0.159792	0.484584	no	0.0448132	0.999055	no	0.165946	0.843601	no
ncr0310	NC_000911.1	729895	729974	+	80	1198.35	1349.56	1095.32	1214.41	1481.21	1543.91	1407.94	1477.69	1372.74	1161.02	1096.25	1210	1552.17	1642.92	1394.2	1529.76	1273.2	1411.56	1412.27	1365.68	1542.2	1745.99	1245.62	1511.27	0.0169662	0.9674	no	-0.0536429	0.808598	no	0.138573	0.519617	no	0.168492	0.999055	no	0.104351	0.943902	no
sll1575-as	NC_000911.1	730956	731012	+	57	2869.12	3141.07	2566.85	2859.01	2897.52	2878.15	4040.79	3272.15	2866.01	2895.6	2759.21	2840.27	3176.1	2574.26	2848.64	2866.33	2639.44	2547.18	2956.96	2714.52	2822.61	3068.97	2535.53	2809.03	0.00900729	0.979962	no	-0.292223	0.0712312	no	0.0502269	0.815834	no	-0.073177	0.999055	no	-0.147724	0.807326	no
slr1705-as2	NC_000911.1	732270	732371	-	102	1363.76	1693.56	1899.42	1652.24	1017.27	1136.96	1167.98	1107.4	1398.05	989.22	1610.69	1332.65	1126.37	1049.94	1086.05	1087.45	1410.85	1872.93	2070.06	1784.61	1454.75	1219.42	1119.3	1264.49	-0.274004	0.343461	no	-0.125234	0.677437	no	-0.72052	0.00820988	no	0.108285	0.999055	no	0.262189	0.773204	no
slr1705-as	NC_000911.1	732635	732755	-	121	4831.48	5829.49	5095.81	5252.26	7453.94	5937.57	7643.88	7011.8	7025.96	8289.18	7330.05	7548.4	7404.17	6821.97	6377.27	6867.8	4880.81	5234.7	4898.27	5004.59	6496.72	7063.65	6992.01	6850.79	0.543048	0.000239287	no	-0.136859	0.450414	no	0.27485	0.116203	no	-0.0721764	0.999055	no	0.039477	0.976458	no
slr1705-as3	NC_000911.1	733257	733296	-	40	9430.19	8749.62	7717.46	8632.42	16807.5	16829.7	12689.5	15442.3	11159.5	8736.91	8302.24	9399.54	14491.7	10518.2	10451.8	11820.6	10769.6	10464.7	7478.09	9570.8	9795.03	11124.4	12802.7	11240.7	0.135788	0.713613	no	-0.491186	0.0341074	no	0.693241	0.00820988	no	0.141019	0.999055	no	-0.383261	0.530542	no
ncl0290	NC_000911.1	734464	734506	-	43	16495.4	15755.3	14732	15660.9	13279	12739.3	14188.6	13402.3	19097.3	18072.9	17023.3	18064.5	20511.1	18663	21456.8	20210.3	16928.9	15737.2	13718.9	15461.7	13628.7	14586.6	14963.6	14393	0.221097	0.228003	no	0.48974	0.00067868	no	-0.371706	0.0188271	no	-0.0236004	0.999055	no	0.177766	0.760675	no
ssr2857-as2	NC_000911.1	734558	734641	-	84	5758.66	7251.18	6402.51	6470.79	5679.25	5971.34	6842.02	6164.2	6387.25	6523.05	6166.82	6359.04	5740.32	6333.25	5392.55	5822.04	6418.84	6145.57	5710.82	6091.75	6480.4	5954.57	5373.73	5936.23	-0.00427887	0.986981	no	-0.187126	0.231235	no	-0.214407	0.185306	no	-0.0895578	0.999055	no	0.0194278	0.980977	no
ssr2857-as	NC_000911.1	734730	734853	-	124	1920.2	2212.98	2048.65	2060.61	2535.11	2273.47	2800.75	2536.44	2163.42	2327.97	2621.56	2370.99	2625.16	2944.3	2447.58	2672.35	2087.46	1999.4	2628.87	2238.58	2285.73	2542.54	2655.69	2494.66	0.226068	0.228693	no	-0.0346176	0.869388	no	0.159921	0.380519	no	0.122024	0.999055	no	0.0501289	0.976458	no
ncr0320	NC_000911.1	736244	736303	+	60	38054.9	44925.2	40905.2	41295.1	29941.4	31899.5	37870	33237	31379.5	46363	38256.6	38666.3	24399.5	28291.8	31070.8	27920.7	35898.8	40401.1	43695.5	39998.5	32983.6	36394.1	39991.9	36456.5	-0.0748907	0.847851	no	-0.350695	0.0824948	no	-0.461139	0.031431	no	-0.0465179	0.999055	no	0.21191	0.783469	no
ncl0300	NC_000911.1	736256	736311	-	56	25735	32646.4	41903.4	33428.3	16182.6	13603.9	19752.5	16513	24937.6	28518.5	35309.6	29588.5	15946.5	12567.1	19605.6	16039.7	22961	31809.4	41309.8	32026.7	20676.7	19241.5	21518.5	20478.9	-0.152995	0.784389	no	-0.137656	0.729011	no	-1.16698	0.00357997	down	-0.0631393	0.999055	no	0.388001	0.752195	no
sll1572-as	NC_000911.1	736419	736665	+	247	2014.22	2098.09	2349.87	2154.06	2102.92	2297.94	2613.31	2338.06	2130.15	1966.77	2127.99	2074.97	2537.12	2764.77	2239.39	2513.76	2216.98	2529.99	2504.54	2417.17	2581.86	2385.88	2348.5	2438.75	-0.0357478	0.910595	no	7.59002e-05	0.999681	no	-0.031574	0.880935	no	0.161211	0.999055	no	0.137036	0.809965	no
sll1572-as2	NC_000911.1	737507	737541	+	35	1503.82	1542.35	1653.74	1566.64	1762.98	1777.93	1939.14	1826.69	2232.28	2424.66	1837.52	2164.82	2569.67	2284.94	2102.82	2319.14	2269.4	2159.04	1375.89	1934.78	1381.43	1805.37	1828.95	1671.92	0.478305	0.0246382	no	0.243629	0.243981	no	0.0763955	0.794043	no	0.292984	0.999055	no	-0.0421726	0.976458	no
sll1572-as3	NC_000911.1	737596	737693	+	98	1566.48	1771.87	1574.99	1637.78	1657.1	1645.16	1679.81	1660.69	1956.87	1759.18	1640.64	1785.56	1983.5	2242.36	1904.62	2043.49	1687.75	1559.5	1786.01	1677.75	1701.26	1635.7	1481.48	1606.15	0.145263	0.508768	no	0.191025	0.239246	no	-0.12154	0.523913	no	0.0353733	0.999055	no	0.0213585	0.980822	no
sll1571-as3	NC_000911.1	738360	738474	+	115	2252.07	2128	1765.09	2048.39	2511.9	2571.58	2553.19	2545.56	2028.67	1767.34	1648.91	1814.97	3075.27	2934.83	2504.93	2838.34	2264.32	2184.15	1791.76	2080.08	2056.21	2118.78	2147.13	2107.38	-0.161215	0.42796	no	0.0526305	0.7758	no	0.163378	0.334427	no	0.0172615	0.999055	no	-0.197172	0.690233	no
sll1571-as2	NC_000911.1	738371	738466	+	96	2482.41	2277.38	1930.2	2230	2734.04	2726.98	2757.67	2739.56	2162.69	1922.23	1768.18	1951.03	3339.39	3146.25	2645.04	3043.56	2371.77	2244.97	1856.98	2157.91	2220.03	2295.63	2358.98	2291.55	-0.181103	0.343748	no	0.0470859	0.801897	no	0.146115	0.397399	no	-0.0521729	0.999055	no	-0.182676	0.728745	no
sll1571-as	NC_000911.1	738422	738462	+	41	4375.89	3949.92	3529.33	3951.71	5016.46	4775.39	5048.16	4946.67	3931.15	3351.83	3170.45	3484.48	6283.53	5738.53	4768.29	5596.78	4071.96	4148.59	3117.05	3779.2	3896.87	3996.18	4388.71	4093.92	-0.170221	0.421383	no	0.0730053	0.694479	no	0.173415	0.324498	no	-0.0717742	0.999055	no	-0.198458	0.698592	no
sll1570-as	NC_000911.1	739424	739586	+	163	5035.79	5337.51	4971.37	5114.89	7371.44	5726.47	7468.27	6855.4	5182.07	6423.88	4989.38	5531.78	7094.7	6838.96	6381.89	6771.85	4993.34	4724.52	4812.2	4843.35	5906.94	5484.33	6793.65	6061.64	0.128558	0.64308	no	-0.124377	0.532587	no	0.277831	0.132124	no	-0.0808745	0.999055	no	-0.101741	0.943902	no
slr2006-as	NC_000911.1	747166	747292	-	127	2915.87	3081.66	2829.48	2942.34	5274.37	5233.89	4030.81	4846.36	3011.45	2914.89	2656.31	2860.88	5546.63	5190.97	5018.51	5252.04	2965.25	3162.24	2749.07	2958.86	4240.3	4284.12	3845.27	4123.23	-0.0240181	0.945354	no	0.00776324	0.974962	no	0.577585	0.000335723	no	0.00309816	0.999055	no	-0.163873	0.760675	no
slr2007-as	NC_000911.1	748904	748996	-	93	2304.24	2679.76	2524.08	2502.69	2779.38	2929.91	2841.5	2850.27	2349.95	2220.2	2150.06	2240.07	2645.44	3035.9	2488.38	2723.24	2160.31	2766.29	2579.08	2501.89	2276.77	2624.79	2504.9	2468.82	-0.138587	0.515086	no	-0.171759	0.269451	no	0.0441336	0.831016	no	-0.00456933	0.999055	no	-0.12951	0.832429	no
slr2009-as	NC_000911.1	749816	749927	-	112	1829.42	2008.27	1708.29	1848.66	1929.63	2171.91	1856.63	1986.05	1926.91	1688.44	1644.37	1753.24	2061.96	1868.93	1741.06	1890.65	1843.89	1887.64	1653.71	1795.08	1793.77	1662.84	1638.05	1698.22	-0.0566295	0.847405	no	-0.169819	0.280266	no	-0.0447716	0.829357	no	-0.0456377	0.999055	no	-0.15023	0.798795	no
slr2017-as	NC_000911.1	758523	758556	-	34	2672.22	3148.96	2884.59	2901.93	1769.69	2468.03	2399.66	2212.46	4724.44	6328.39	5210.39	5421.07	2832.98	2781.66	3726.81	3113.81	3133.19	2946.74	3214.04	3097.99	2059.53	2073.66	2018.62	2050.6	0.920282	3.95377e-05	no	0.400667	0.0572439	no	-0.549773	0.0178289	no	0.0938297	0.999055	no	-0.0167141	0.98841	no
slr2018-as	NC_000911.1	760994	761124	-	131	3171.22	3097.45	2786.04	3018.24	2835.52	3116.42	3108.55	3020.17	3490.89	3080.93	2802.82	3124.88	3463.77	3296.59	3457.82	3406.06	3238.51	2994.39	2933.76	3055.55	2908.12	2934.73	2669.95	2837.6	0.0642212	0.807978	no	0.0714222	0.693357	no	-0.148825	0.378784	no	0.0152141	0.999055	no	-0.0150521	0.980977	no
ncl0310	NC_000911.1	764096	764234	-	139	1780.6	1676.43	1630.94	1695.99	1629.9	1770.37	1729.74	1710	1308.91	1461.42	1446.94	1405.76	1331.65	1450.87	1299.16	1360.56	1647.07	1643.14	1745.56	1678.59	1805.18	1559.96	1438.56	1601.23	-0.257212	0.108641	no	-0.43371	0.00181902	no	-0.140482	0.414903	no	-0.0172462	0.999055	no	-0.0234902	0.976458	no
sRNA_41	NC_000911.1	764163	764240	-	78	9318.52	8443.37	7822.59	8528.16	10091.2	10588.9	10136.1	10272	9000.99	7753	7218.36	7990.78	10861.1	11028.6	9270.38	10386.7	9140.93	8893.35	7788.57	8607.61	9062.94	9439.84	8799.09	9100.62	-0.0805487	0.770461	no	-0.090998	0.632215	no	0.120466	0.522059	no	0.00811548	0.999055	no	-0.101267	0.934678	no
sll1920-as	NC_000911.1	764554	764585	+	32	5091.05	6438.51	6506.59	6012.05	8384.57	6099.02	8777.08	7753.55	7717.38	8582.38	8020.87	8106.88	10807.1	12343.6	10835.9	11328.9	4964.31	6076.08	6627.26	5889.22	6121.89	7919.3	7630.46	7223.88	0.455151	0.0178806	no	0.42946	0.017271	no	0.238657	0.232577	no	-0.0314939	0.999055	no	-0.033292	0.976458	no
sll1917-as	NC_000911.1	770054	770111	+	58	5217.99	5460.27	5377.83	5352.03	5832.74	6908.76	5639.24	6126.92	5887.54	4458.61	4556.35	4967.5	6802.92	6342.67	5468.24	6204.61	5139.52	5299.3	5061.5	5166.78	5159.82	5217.89	5188.43	5188.71	-0.089277	0.707164	no	-0.0823054	0.628248	no	0.0451609	0.8169	no	-0.0548497	0.999055	no	-0.161564	0.760675	no
slr2026-as	NC_000911.1	772210	772274	-	65	5205.52	4664.62	5491.27	5120.47	3844.42	4221.04	4687.59	4251.01	4345.69	4502.74	4128.63	4325.69	4508.09	4354.37	4879.35	4580.6	4571.66	4806.98	4844.11	4740.92	4783.69	4103.39	4802.27	4563.12	-0.231456	0.141086	no	0.00617484	0.981891	no	-0.42223	0.00454155	no	-0.116908	0.999055	no	0.17968	0.723079	no
slr2027-as	NC_000911.1	772875	772963	-	89	2619.01	3143.91	2773.01	2845.31	2876.71	3262.87	3131.47	3090.35	3437.79	3190.91	2883.91	3170.87	3846.59	3836.5	3376.01	3686.37	3002.87	3071.88	3184.05	3086.26	2987.92	2959.49	2928.91	2958.77	0.177069	0.335087	no	0.153004	0.322764	no	-0.0259714	0.898205	no	0.116391	0.999055	no	0.0148254	0.980977	no
ncr0330	NC_000911.1	776439	776482	+	44	26160.1	21040.8	21723.6	22974.9	19954.1	23292.5	20462.8	21236.5	25691.5	24815.1	23599.2	24701.9	28471.8	26726.1	27435.7	27544.5	25400.3	22654.4	20331.7	22795.5	21825.7	20558.8	20652.9	21012.5	0.118086	0.67789	no	0.271532	0.12036	no	-0.263202	0.166643	no	-0.0176169	0.999055	no	0.0592659	0.976458	no
ncl0320	NC_000911.1	779553	779674	-	122	5531.46	5143.8	5057.34	5244.2	5797.52	5517.95	5607.5	5640.99	4559	4557.01	4231.63	4449.21	5517.12	5403.72	5186.87	5369.24	5419.1	5257.9	4679.74	5118.91	4868.48	4955.82	4992.76	4939.02	-0.222551	0.209989	no	-0.177726	0.269451	no	-0.0414182	0.84139	no	-0.0403553	0.999055	no	-0.118627	0.88806	no
ncl0330	NC_000911.1	779737	779828	-	92	2247.55	2469.3	2145.2	2287.35	2202.29	2562.07	6180.35	3648.24	2387.37	2062.75	1868.39	2106.17	3197.68	2426.39	2655.63	2759.9	2473.27	2247.24	2672.54	2464.35	2396.66	3752.24	3048.6	3065.83	-0.100438	0.899875	no	-0.493557	0.231235	no	0.519549	0.238129	no	0.108978	0.999055	no	-0.162662	0.973935	no
slr2031-as	NC_000911.1	781774	782012	-	239	2710.86	2717.93	2684.16	2704.32	3390.98	3443.94	3522.5	3452.47	2992.43	3005.57	2693.37	2897.12	3923.36	3808.78	3444.54	3725.56	2646.98	3016.11	2561.25	2741.45	2884.53	3169.84	3001.45	3018.61	0.114464	0.653482	no	0.00395921	0.990172	no	0.205393	0.237192	no	0.0131732	0.999055	no	-0.119627	0.891093	no
slr2031-as2	NC_000911.1	782473	782574	-	102	1388.33	1614.17	1718.14	1573.55	1703.47	1793.25	1826.29	1774.34	1708.72	1926.03	1501.79	1712.18	2002.43	1963.53	1599.33	1855.09	1649.05	1589.91	1416.36	1551.77	1748.97	1688.93	1740.41	1726.1	0.139585	0.534643	no	-0.0373669	0.860434	no	0.0306539	0.889041	no	-0.0258174	0.999055	no	0.0357278	0.976458	no
ssr1880-as	NC_000911.1	783075	783218	-	144	2084.28	2193.03	1993.01	2090.11	2327.98	2167.23	2421.78	2305.66	2143.72	1883.99	1952.94	1993.55	2695.74	2738.2	2397.44	2610.46	2083.06	2193.4	2032.23	2102.9	2234.56	2230.98	2199.77	2221.77	-0.049391	0.859765	no	0.0711974	0.685134	no	-0.00188822	0.993597	no	0.00501945	0.999055	no	0.0181117	0.980977	no
sll1084-as	NC_000911.1	789751	789783	+	33	2183.57	2208.36	2192.46	2194.8	2865.21	2257.11	2778.69	2633.67	2317.91	2045.14	1878.01	2080.35	2127.58	2360.2	1793.41	2093.73	2123.77	2058.33	1964.41	2048.84	2601.9	2136.5	1739.82	2159.41	-0.0600448	0.878717	no	-0.448969	0.0153409	no	0.129941	0.586472	no	-0.103532	0.999055	no	-0.241293	0.724344	no
slr1138-as	NC_000911.1	794217	794358	-	142	6407.11	7229.31	6640.69	6759.04	6671.55	6739.34	7321.91	6910.93	5659.86	5849.23	5245.51	5584.87	6995.67	8060.94	5813.53	6956.71	6396.44	6427.74	6058.65	6294.27	7038.8	7508.56	6125.28	6890.88	-0.257983	0.185445	no	-0.0991605	0.631587	no	-0.11375	0.584395	no	-0.105944	0.999055	no	0.0684428	0.976458	no
ncl0350	NC_000911.1	801239	801399	-	161	3911.33	4431.46	4359.05	4233.94	3763.92	4257.43	4471.15	4164.17	3827.94	3677.26	3780.35	3761.85	3913.98	4513.72	4217.9	4215.2	3987.41	4313.85	4089.71	4130.32	3764.23	4114.77	4496.55	4125.18	-0.151278	0.48331	no	-0.0857489	0.650376	no	-0.171722	0.325408	no	-0.0397039	0.999055	no	0.065297	0.973935	no
slr1142-as	NC_000911.1	802095	802208	-	114	2770.19	2904.31	2651.47	2775.32	3980.05	4548.8	4256.13	4261.66	1979.37	1899.14	1866.82	1915.11	2916.51	3275.77	2735.5	2975.93	2844.36	2696.14	2323.32	2621.27	3999.91	4457.59	3062.32	3839.94	-0.517239	0.000650301	no	-0.62234	9.76333e-05	no	0.47015	0.00246525	no	-0.0871118	0.999055	no	-0.0780976	0.943902	no
sll1076-as	NC_000911.1	803780	803807	+	28	760.86	771.175	689.059	740.365	548.19	740.805	799.381	696.126	936.623	644.35	876.997	819.323	663.141	645.743	677.456	662.113	700.844	545.824	595.337	614.002	595.443	736.403	494.949	608.931	0.173509	0.722553	no	-0.15761	0.695325	no	-0.259074	0.498574	no	-0.270584	0.999055	no	-0.0964642	0.976458	no
ncr0340	NC_000911.1	811281	811301	+	21	18887.2	20307.6	21552.2	20249	33388.4	36321.9	26371	32027.1	15116.1	22560.2	19210.4	18962.2	18761.4	23213.6	24532.9	22169.3	17799.2	22156.4	17816	19257.2	23222.3	27080.6	31739.6	27347.5	-0.0779326	0.856156	no	-0.638522	0.00870249	no	0.517405	0.0373114	no	-0.0809183	0.999055	no	-0.151521	0.916624	no
slr1147-as2	NC_000911.1	811604	811685	-	82	4080.48	5003.23	4284.21	4455.97	4574.85	4311.78	5159.81	4682.15	3684.62	3667.03	3351.13	3567.59	4479.24	4859.43	4136.12	4491.59	4034.13	4203.88	4427.11	4221.71	4066.44	4728.97	4305.65	4367.02	-0.299932	0.0373905	no	-0.167414	0.263923	no	-0.0691325	0.71008	no	-0.0779525	0.999055	no	-0.026509	0.976458	no
slr1147-as	NC_000911.1	811913	811993	-	81	2251.08	2521.39	2203.29	2325.25	2387.67	2747.05	2798.95	2644.56	2151.73	2301.63	2345.88	2266.41	2800.95	2678.64	2604.11	2694.57	2053.5	2358.5	2515.28	2309.09	2089.19	2520.95	2403.46	2337.87	-0.0164042	0.959884	no	-0.0719541	0.696042	no	0.0369708	0.861507	no	-0.0105913	0.999055	no	-0.0942217	0.936805	no
slr1148-as	NC_000911.1	813340	813377	-	38	2869.12	2770.14	2855.97	2831.74	2940.61	3151.08	6498.2	4196.63	3105.64	2919.04	2354.04	2792.91	4107.55	3788.18	3474.28	3790	2680.42	3664.36	3095.06	3146.61	3005.42	3990.83	2917.59	3304.61	-0.00828914	0.986981	no	-0.245928	0.426386	no	0.414352	0.204418	no	0.144433	0.999055	no	-0.265028	0.807326	no
ncr0350	NC_000911.1	813620	813678	+	59	2389.54	2714.36	2289.08	2464.33	2362.24	1566.08	2704.52	2210.95	3055.93	3805.43	2923.32	3261.56	4789.51	6235.16	4333.88	5119.52	2043.14	2518.4	2401.53	2321.02	2359.57	2660.55	2662.1	2560.74	0.419591	0.0504733	no	1.0821	2.43185e-05	up	-0.279402	0.222336	no	-0.0887228	0.999055	no	0.270122	0.698592	no
sll1070-as3	NC_000911.1	819538	819681	+	144	2562.93	2430.45	2339.13	2444.17	2178.75	2219.61	2366.63	2255	2238.57	2078.89	2346.78	2221.41	2945.57	3083.49	2982.31	3003.79	2680.08	2505.9	2463.11	2549.7	2222.99	2233.29	2131.03	2195.77	-0.120351	0.572549	no	0.308412	0.0234584	no	-0.265359	0.080422	no	0.057543	0.999055	no	0.0354475	0.976458	no
sll1070-as	NC_000911.1	819726	819906	+	181	2802.35	3091.8	2815.88	2903.34	2957.93	2906.67	3151.37	3005.32	2686.54	2709.78	2608.38	2668.23	3957.55	4562.46	3797.95	4105.99	3092.49	3049.11	2824.29	2988.63	3219.34	3099.69	3000.68	3106.57	-0.103249	0.675912	no	0.342696	0.0162716	no	-0.0949506	0.611092	no	0.038175	0.999055	no	0.121078	0.87858	no
sll1070-as2	NC_000911.1	819988	820094	+	107	2866.5	3060.67	2704.72	2877.3	2926.41	3066.44	3023.04	3005.3	2910.53	2685.35	2565.42	2720.43	3858.38	3652.55	3432.11	3647.68	2908.18	2745.56	2587.83	2747.19	3022.85	3039.74	2682.9	2915.16	-0.0630371	0.807978	no	0.175791	0.231235	no	-0.0834441	0.643087	no	-0.069721	0.999055	no	0.0289346	0.976458	no
ssl2084-as	NC_000911.1	821795	821866	+	72	11191.6	17606.7	9457.02	12751.8	16602.9	15399.8	16295.6	16099.4	5167.69	8705.35	5570.56	6481.2	16561.3	23721.4	16734.7	19005.8	13965	14481.2	11164.4	13203.5	13083.2	17598.4	13968.6	14883.4	-0.954406	0.00323243	no	0.128325	0.704856	no	0.200106	0.550926	no	0.0514927	0.999055	no	-0.0422533	0.976458	no
ncl0360	NC_000911.1	821840	821891	-	52	11977.5	16696.4	11347.4	13340.4	15207.6	13236.1	16551	14998.2	6514.33	10473	6791.11	7926.14	20587.7	27241.6	18370.5	22066.6	12938.7	15789.2	13161	13963	14396	17434.3	15546.5	15792.2	-0.732516	0.00362607	no	0.445974	0.0527209	no	0.0295679	0.918753	no	0.0646422	0.999055	no	0.147648	0.919015	no
sll1825-as	NC_000911.1	823430	823498	+	69	2479.12	2633.92	2772.88	2628.64	2393.61	2691.89	2846.23	2643.91	2826.84	3292.65	3058.9	3059.46	2455.55	2580.09	2584.15	2539.93	2315.83	2485.65	2469.55	2423.68	2162.58	2390.64	2218.9	2257.37	0.235894	0.163365	no	-0.160073	0.334989	no	-0.141261	0.433786	no	-0.121179	0.999055	no	-0.147753	0.807326	no
sll1823-as	NC_000911.1	825676	825830	+	155	11116.9	9449.79	8848.11	9804.94	7161.7	7463.67	5743.57	6789.64	14166.7	14989.6	12217.6	13791.3	10130	8717.37	8909.2	9252.2	10586.5	9372.52	7904.54	9287.86	7072.32	6376.74	6590.8	6679.96	0.50532	0.00656191	no	0.338742	0.0681349	no	-0.674419	0.00147447	no	-0.0840936	0.999055	no	0.0476069	0.976458	no
ncl0370	NC_000911.1	826393	826431	-	39	257.063	484.456	329.806	357.108	456.544	676.913	536.888	556.782	364.242	548.279	509.708	474.076	342.198	356.623	233.462	310.761	311.486	283.02	356.184	316.897	384.748	528.699	372.269	428.572	0.455861	0.276948	no	-0.893331	0.0104139	no	0.504432	0.181818	no	-0.16581	0.999055	no	-0.260523	0.880429	no
sll1818-as	NC_000911.1	829111	829170	+	60	1556.03	1634.46	1889.17	1693.22	1473.54	1414.26	1504.21	1464	2476.85	4165.21	3469.01	3370.35	1798.77	1935.57	2099.21	1944.52	1962.36	1613.21	1929.33	1834.97	1681.13	1884.56	1704.82	1756.84	1.00694	6.06126e-05	up	0.296216	0.210398	no	-0.350374	0.176661	no	0.113908	0.999055	no	0.335156	0.688413	no
sll1814-as	NC_000911.1	833551	833611	+	61	6861.68	7787.6	6945.19	7198.16	6864.42	7496.38	7314.91	7225.23	7075.85	6134.43	5702.88	6304.39	7800.07	8173.98	7413.37	7795.8	7169.29	7961.67	7241.64	7457.53	7803.23	7338.32	6166.58	7102.71	-0.173187	0.350309	no	0.00535362	0.984006	no	-0.140231	0.407881	no	0.0474609	0.999055	no	0.0475658	0.976458	no
sll1812-as	NC_000911.1	834473	834605	+	133	13742.6	16363.8	13696.6	14601	12694.9	10413.8	13398.1	12169	10882.1	14042.6	8238.06	11054.2	10383.4	12878.3	10080.5	11114.1	14403.3	12723.1	12700.5	13275.7	9865.54	12407.6	10082.6	10785.2	-0.38881	0.0714092	no	-0.23888	0.249728	no	-0.407242	0.0567336	no	-0.137949	0.999055	no	-0.101898	0.953307	no
sll1811-as	NC_000911.1	835121	835184	+	64	3857.45	4681.27	3969.27	4169.33	3914.08	3800.84	4219.31	3978.08	3901.38	3863.12	3809.46	3857.98	4243.07	4531.06	3959.73	4244.62	4059.06	4484.09	3950.31	4164.49	3529.86	4364.97	3856.48	3917.1	-0.0892756	0.713613	no	-0.0137859	0.954776	no	-0.207564	0.201751	no	-0.00492374	0.999055	no	0.0527607	0.976458	no
sll1806-as	NC_000911.1	837120	837370	+	251	3662.18	4469.84	4477.51	4203.18	3277.78	3617.36	4159.54	3684.89	3195.46	2875.19	2946.62	3005.76	3772.77	4158.64	3645.63	3859.01	4270.22	4519.3	4755.84	4515.12	3729.7	3903.38	3254.96	3629.35	-0.46518	0.00404707	no	-0.0368621	0.871643	no	-0.337951	0.055774	no	0.101028	0.999055	no	0.0532343	0.976458	no
ssl3437-as	NC_000911.1	837768	837829	+	62	8620.67	9824.18	8207.59	8884.15	6981.47	6904.04	8454.64	7446.72	6609.23	6531.26	6016.39	6385.63	5718.26	6886.85	5751.82	6118.98	9374.73	8381.04	8274.97	8676.91	6749.63	8046.02	7003.79	7266.48	-0.457705	0.000644601	no	-0.389918	0.00529505	no	-0.399505	0.00596117	no	-0.0350618	0.999055	no	0.039802	0.976458	no
sll1802-as	NC_000911.1	840574	840615	+	42	9175.07	8225.86	7330.83	8243.92	8113.22	9495.78	8543.92	8717.64	6920.6	6809.43	6138.98	6623	8137.3	8262.19	7876.56	8092.02	9188.85	8005.42	7915.77	8370.01	7621.67	7791.61	7149.26	7520.85	-0.304138	0.0321448	no	-0.208984	0.141532	no	-0.073672	0.686284	no	0.0192893	0.999055	no	-0.136185	0.807326	no
sll1800-as2	NC_000911.1	841410	841511	+	102	2709.08	3466.51	2687.56	2954.38	3087.92	2976.43	3886.18	3316.84	2196.17	2364.96	1989.01	2183.38	2508.72	2849.84	2090.28	2482.95	2812.54	2746.96	2415.07	2658.19	2615.28	3143.1	2458.57	2738.98	-0.415062	0.00971922	no	-0.52427	0.0012426	no	0.0273338	0.892913	no	-0.154287	0.999055	no	-0.202765	0.690233	no
sll1800-as	NC_000911.1	841932	842083	+	152	7279.99	9257.48	8467.42	8334.96	7626.19	7654.4	7980.24	7753.61	5636.17	6348.04	5531.24	5838.48	7627.22	8166.55	7183.17	7658.98	8225.7	7948.76	8943.98	8372.81	8089.4	8086.68	6755.62	7643.9	-0.494986	0.00334556	no	-0.124082	0.556433	no	-0.248558	0.20247	no	0.00710564	0.999055	no	0.0516124	0.976458	no
sRNA_40	NC_000911.1	842664	842957	-	294	6155.08	6717.18	6103.1	6325.12	6870.65	6917.39	6721.68	6836.57	5671.77	5243.44	4742.94	5219.39	6611.68	6634.83	6462.29	6569.6	6429.97	6391.05	6010.07	6277.03	6663.29	6633.28	5845.11	6380.56	-0.261455	0.265191	no	-0.163157	0.455626	no	-0.0324075	0.902726	no	-0.0141789	0.999055	no	-0.0276419	0.977308	no
ncl0380	NC_000911.1	842787	842951	-	165	2339.27	2546.43	2518.89	2468.2	2824.28	2822.82	2555.52	2734.2	2437.11	2231.43	1878.01	2182.19	2852.01	2882.81	2648.73	2794.52	2593.83	2469.99	2318.01	2460.61	2409.92	2406.59	2263.77	2360.09	-0.16235	0.399015	no	-0.0755397	0.674846	no	0.00389357	0.98525	no	-0.00850708	0.999055	no	-0.140585	0.807326	no
ncr0360	NC_000911.1	842929	842954	+	26	3036.55	2768.32	2195.27	2666.72	2385.05	3191.16	2888.09	2821.43	2164.44	2467.25	2068.81	2233.5	2789.66	2781.66	3180.92	2917.41	2875.26	3592.17	2493.29	2986.91	2885.61	2507.06	2512.82	2635.16	-0.254065	0.316059	no	-0.0437354	0.870676	no	-0.0929013	0.725953	no	0.15543	0.999055	no	-0.0132341	0.990715	no
ncl0390	NC_000911.1	845889	845951	-	63	1631.12	1628.04	1365.36	1541.51	1403.37	1346.92	2143.14	1631.14	1266.18	1707.66	1438.46	1470.77	1657.85	1677.83	1758.37	1698.02	1008.62	1280.33	1616.96	1301.97	1402.6	1678.68	1571.27	1550.85	-0.0606196	0.889297	no	-0.0522821	0.859722	no	-0.0649939	0.829938	no	-0.240748	0.999055	no	0.00320109	0.996679	no
sll1787-as	NC_000911.1	857555	857744	+	190	2796.57	3087.4	3219.84	3034.61	2888.91	3270.18	3275.7	3144.93	2869.85	3538.02	2886.4	3098.09	3038.67	3209.89	2907.21	3051.92	3113.22	3181.74	3309.52	3201.49	2904.51	3084.14	3101.68	3030.11	0.0458477	0.878717	no	-0.147028	0.375081	no	-0.096442	0.605312	no	0.0741268	0.999055	no	0.0234994	0.976458	no
sll1124-as	NC_000911.1	865114	865291	+	178	3020.31	2956.89	2926.57	2967.92	3887.35	3882.61	3577.66	3782.54	3483.83	3566.31	2762.38	3270.84	4283.41	4152.96	3546.52	3994.3	3160.36	3048.03	2918.71	3042.37	3090.95	2966.96	3095.75	3051.22	0.152123	0.466648	no	-0.0292777	0.88731	no	0.20395	0.216908	no	0.0314717	0.999055	no	-0.236911	0.611086	no
sll1124-as2	NC_000911.1	865871	865924	+	54	5442.05	4548.5	4882.96	4957.84	5036.85	5185.64	4599.55	4940.68	4917.27	4974.49	4352.5	4748.09	4760.19	4262.64	4482.25	4501.69	4326.2	4606.93	4356	4429.71	5048.03	4458.89	3861.82	4456.25	-0.054072	0.853797	no	-0.237862	0.109947	no	-0.158057	0.352481	no	-0.168563	0.999055	no	-0.0806106	0.947984	no
sll1123-as	NC_000911.1	866644	866773	+	130	1802.65	1993.19	1737.67	1844.5	1870.26	2059.75	2110.53	2013.51	1954.3	1948.1	1879.92	1927.44	2401.34	2343.01	2007.77	2250.71	1890.48	1880.99	2023.13	1931.53	1949.39	2010.76	1903.65	1954.6	0.0826778	0.738686	no	0.0590243	0.748873	no	-0.0206968	0.918492	no	0.0658015	0.999055	no	0.0340026	0.976458	no
sll1121-as3	NC_000911.1	867426	867583	+	158	3936.02	3892.07	4123.82	3983.97	4398.85	4138.37	7412.15	5316.45	6935.01	8151.8	7064.08	7383.63	5369.14	5292.64	5220.01	5293.93	4415.02	4261.42	4436.98	4371.14	4294.72	3950.83	4575.67	4273.74	0.905617	8.9521e-05	no	-0.104436	0.65219	no	0.262308	0.220216	no	0.130186	0.999055	no	-0.232652	0.747292	no
sll1121-as2	NC_000911.1	867572	867621	+	50	4592.91	4561.5	3979.32	4377.91	5181.93	5609.92	14397.1	8396.32	4966.44	4149.61	4045.88	4387.31	6870.15	7030.65	5827.21	6576	5503.96	4381.15	4167.36	4684.16	4885.01	4476.38	4876.9	4746.1	0.018955	0.981148	no	-0.44864	0.25369	no	0.781763	0.0706419	no	0.0950876	0.999055	no	-0.739456	0.42256	no
sll1121-as	NC_000911.1	868267	868350	+	84	1633.61	1531.64	1722.65	1629.3	1235.26	1515.28	1598.76	1449.77	1873.25	1821.68	2067.21	1920.71	1671.67	1788.21	1526.53	1662.14	1501.81	1758.77	1885.23	1715.27	1319.9	1290.68	1154.88	1255.15	0.253437	0.163365	no	0.101185	0.61834	no	-0.328028	0.0628286	no	0.0698405	0.999055	no	-0.127788	0.904379	no
sll1119-as	NC_000911.1	873770	873881	+	112	7647.76	6683.51	6876.24	7069.17	6737.26	8291.97	6311.24	7113.49	6044.14	5309.92	5355.95	5570	9610.37	9791.69	8522.4	9308.15	7550.76	7217	6647.93	7138.56	6646.63	6669.19	6528.61	6614.81	-0.329495	0.0471175	no	0.281505	0.0794521	no	-0.139944	0.464392	no	0.00840724	0.999055	no	-0.0306731	0.976458	no
slr1197-as	NC_000911.1	878148	878287	-	140	2018.52	2416.35	2859.6	2431.49	2065.58	1946.3	2233.11	2081.66	2322.04	2133.51	2585.05	2346.87	2279.55	2448.85	2270.83	2333.08	1922.32	2656.34	2923.77	2500.81	2280.55	2218.71	2088.21	2195.82	-0.0263011	0.946535	no	0.0562697	0.804996	no	-0.364889	0.0693617	no	0.0366014	0.999055	no	0.147533	0.87469	no
slr1198-as2	NC_000911.1	879343	879501	-	159	2691.58	3479.99	2699.9	2957.16	3197.29	2727.72	3564.7	3163.24	2690.58	3059.5	2640.18	2796.75	3696.8	4054.4	3092.27	3614.49	2862.15	2953.02	2842.31	2885.82	3575.65	3957.36	3046.48	3526.5	-0.0592924	0.835135	no	0.0827769	0.646916	no	-0.0418219	0.839333	no	-0.0357532	0.999055	no	0.226307	0.633525	no
slr1198-as	NC_000911.1	879734	879782	-	49	9552.31	10869.9	8514.8	9645.67	18707.4	19010.8	13998.4	17238.9	10927.3	9109.54	8734.18	9590.33	13831.2	12886.5	11241.9	12653.2	11060.9	10864.5	8467.01	10130.8	11993.9	14212.2	13037	13081.1	0.0102255	0.979279	no	-0.555633	0.0020191	no	0.697843	0.000708848	no	0.0664091	0.999055	no	-0.327609	0.395848	no
slr1200-as	NC_000911.1	882604	882648	-	45	3383.59	4198.62	3715.82	3766.01	3028.93	2744.72	3545.93	3106.53	3096.06	2910.45	2455.59	2820.7	3172.03	3090.73	3018.14	3093.63	3426.35	4056.62	3148.67	3543.88	3390.05	3709.99	3094.35	3398.13	-0.3939	0.0106924	no	-0.115823	0.546248	no	-0.411224	0.0110513	no	-0.093876	0.999055	no	0.196961	0.742141	no
slr1207-as	NC_000911.1	890041	890153	-	113	2556.27	3049.44	2845.67	2817.13	2526.53	2820.19	3316.19	2887.63	5173.53	4594.72	5261.98	5010.08	4513.62	4240.19	4908.38	4554.06	2604.91	2982.98	3138.84	2908.91	2596.76	2619.35	2931.73	2715.95	0.854116	4.16576e-06	no	0.5578	0.000580261	no	-0.110698	0.536167	no	0.0449179	0.999055	no	-0.00791543	0.990715	no
ncr0370	NC_000911.1	890607	890658	+	52	1891.82	2180.05	2009.76	2027.21	2243.36	2320.84	2693.7	2419.3	1681.12	1940.39	1450.42	1690.64	2097.82	2206.61	1926.06	2076.83	2246.3	2432.88	2172.72	2283.97	2260.39	2276.82	1852.89	2130.03	-0.245863	0.251906	no	-0.324213	0.0557732	no	0.112997	0.602319	no	0.167725	0.999055	no	-0.113308	0.933162	no
slr1211-as	NC_000911.1	894283	894515	-	233	5402.66	4930.99	5817.08	5383.58	4724.69	4896.31	4874.42	4831.81	5576.19	4536.98	4770.16	4961.11	5075.31	4981.32	5158.2	5071.61	5550.61	5174.53	5695.59	5473.57	5409.58	4658.82	4647.85	4905.42	-0.104039	0.722553	no	-0.0340265	0.892606	no	-0.304827	0.116738	no	0.0199454	0.999055	no	0.0956769	0.953307	no
slr1212-as	NC_000911.1	899054	899123	-	70	2148.31	2210.7	2009.76	2122.92	2499.75	2868.94	2527.08	2631.92	2185.45	2214.65	2079.74	2159.95	2776.9	2374.35	2688.15	2613.13	2429.59	2704.86	1931.54	2355.33	2072.14	2375.49	2083.5	2177.04	0.0406307	0.899875	no	-0.107953	0.551488	no	0.15761	0.393926	no	0.141834	0.999055	no	-0.192908	0.72898	no
slr1213-as	NC_000911.1	900196	900262	-	67	3628.61	3894.24	3347.59	3623.48	3967.92	3743.23	4138.15	3949.77	3628.83	3909.55	3176.39	3571.59	5560	5023.6	4722.37	5101.99	3779.68	3903.14	3676.67	3786.5	3048.31	3663.22	3733.05	3481.53	-0.00591243	0.984367	no	0.263134	0.0652777	no	-0.0185048	0.924694	no	0.0608256	0.999055	no	-0.105573	0.910695	no
ncr0380	NC_000911.1	900770	900854	+	85	2462.13	2296.89	2884.59	2547.87	2224.75	3017.1	3007.01	2749.62	2481.13	2287.65	2668.82	2479.2	2225.42	2446.23	2463.71	2378.45	2594.5	2726.98	2625.71	2649.06	2088.95	2621.43	2802.77	2504.38	-0.0219022	0.951339	no	-0.305529	0.0811443	no	-0.0508186	0.824087	no	0.0488547	0.999055	no	-0.0423564	0.976458	no
slr1214-as2	NC_000911.1	901064	901156	-	93	7882.91	5852.91	5212.4	6316.07	9143.58	9671.75	8392.53	9069.29	5451.88	5101.42	5041.95	5198.42	5309.59	4651.06	5947.63	5302.76	6450.78	5404.77	4839.51	5565.02	9519.4	8653.94	8642.98	8938.77	-0.269222	0.228693	no	-0.877102	0.000140284	no	0.371284	0.0691332	no	-0.187413	0.999055	no	0.0516607	0.976458	no
slr1214-as	NC_000911.1	901409	901439	-	31	1293.61	1509.18	1011.36	1271.38	1485.42	1611.96	1933.15	1676.84	1357.1	948.434	1471.09	1258.87	1347.67	1211.37	1125.89	1228.31	1386.62	1479.01	1165.07	1343.56	1505.89	1459.01	1617.9	1527.6	0.0208065	0.971948	no	-0.542969	0.0182288	no	0.253302	0.345524	no	0.0772427	0.999055	no	-0.0552196	0.976458	no
sll1112-as	NC_000911.1	903614	903703	+	90	7059.59	7037.68	6779.58	6958.95	7067.51	6673.23	7725.63	7155.46	7897.99	7884.93	7522.69	7768.54	8677.94	8615.42	9096.58	8796.65	7444.52	7603.8	7676.17	7574.83	7289.54	7575.18	7721.2	7528.64	0.175102	0.391808	no	0.193953	0.234661	no	-0.106646	0.576531	no	0.119316	0.999055	no	0.148098	0.807326	no
ncl0400	NC_000911.1	903883	903963	-	81	1361.48	1455.08	1389.46	1402.01	1387.12	1385.16	1996.7	1589.66	1585.13	1559.17	1450.83	1531.71	1654.78	1708.49	1723.58	1695.62	1315.16	1341.72	1360.54	1339.14	1646.66	1814.76	1645.76	1702.39	0.145534	0.566739	no	-0.0143248	0.958659	no	0.036951	0.879309	no	-0.0682819	0.999055	no	0.173107	0.78553	no
slr1216-as	NC_000911.1	904626	904660	-	35	2739.1	2416.35	2365.77	2507.07	2245.39	2613.02	2723.05	2527.15	2575.71	2329.21	2555.82	2486.91	3033.87	2622.71	2493.04	2716.54	2296.1	2304.59	2487.18	2362.62	2119.78	2052.43	2206.06	2126.09	-0.000685434	0.997461	no	0.0121525	0.969247	no	-0.151732	0.50222	no	-0.0879574	0.999055	no	-0.166649	0.838819	no
slr2070-as2	NC_000911.1	907170	907241	-	72	4003.22	4136.14	3204.44	3781.27	4681.55	5028.5	5014.04	4908.03	3232.65	3795.83	3158.81	3395.76	5633.25	6229.76	5427.18	5763.39	3919.54	3962.28	3382.76	3754.86	4978.56	4813.01	4234.56	4675.38	-0.141316	0.48896	no	0.126799	0.408086	no	0.227993	0.140628	no	-0.0131779	0.999055	no	0.00290615	0.994586	no
slr2070-as	NC_000911.1	907814	907878	-	65	4357.21	5536.64	4279.23	4724.36	5365.18	5279.92	6131.63	5592.24	4236.42	4317.7	3714.87	4089.66	7337.91	7756.55	6420.2	7171.56	4988.57	5029.04	4032.01	4683.21	5745.56	6088.57	4599.22	5477.78	-0.186636	0.29532	no	0.252308	0.0658534	no	0.103507	0.552375	no	-0.0159404	0.999055	no	0.0404256	0.976458	no
sll1967-as	NC_000911.1	910117	910232	+	116	4051.23	3847.01	3686.86	3861.7	5202.89	5364.45	4960.79	5176.04	4808.94	3801.91	4087.61	4232.82	5752.47	5815.11	5357.04	5641.54	4205.07	4347.77	4319.04	4290.63	4592.09	4638.76	4448.85	4559.9	0.14814	0.479744	no	0.0179282	0.935478	no	0.275146	0.0809143	no	0.148579	0.999055	no	-0.109797	0.899434	no
ncl0410	NC_000911.1	911009	911226	-	218	1132.46	1209.23	1025.16	1122.29	1171.62	1362.37	1189.02	1241	1192.98	968.605	1008.41	1056.66	1328.18	1400.4	1148.57	1292.38	1195.94	1152.85	1019.54	1122.77	1261.9	1144.16	1080.71	1162.26	-0.0672123	0.804445	no	-0.0429829	0.82184	no	-0.00463522	0.983672	no	-0.00217606	0.999055	no	-0.0193542	0.980977	no
slr2075-as	NC_000911.1	915587	915626	-	40	5310.35	5578.16	4341.07	5076.53	4696.89	4619.93	5938.63	5085.15	5122.16	4276.57	4414.22	4604.32	5396.31	5441.62	4780.13	5206.02	5700.2	4988.22	3889.53	4859.32	3876.33	5637.04	4965.99	4826.45	-0.121673	0.662823	no	-0.0713839	0.741035	no	-0.143254	0.491146	no	-0.0672994	0.999055	no	0.00530943	0.99146	no
slr2076-as3	NC_000911.1	915744	915855	-	112	8134.49	7438.62	6151.29	7241.47	9467.25	9689.4	8245.23	9133.96	8117.4	6717.94	6556.6	7130.65	8558.67	8878.96	7140.39	8192.67	8393.44	7474.76	6937.33	7601.84	7256.96	9294.11	9645.61	8732.23	-0.00746082	0.982587	no	-0.266823	0.121139	no	0.190306	0.31669	no	0.0672714	0.999055	no	0.00858023	0.990715	no
slr2076-as2	NC_000911.1	916498	916572	-	75	5305.13	5938.04	5927.44	5723.54	5263.8	4739.36	6132.37	5378.51	5623.9	5915.93	5347.73	5629.19	5400.18	4858.63	4754.84	5004.55	5320.19	5139.64	5519.43	5326.42	4134.75	5720.19	5517.03	5123.99	-0.00631029	0.982587	no	-0.209167	0.158266	no	-0.233059	0.137586	no	-0.105626	0.999055	no	0.00685826	0.990715	no
slr2076-as	NC_000911.1	916957	917037	-	81	4803.86	6086.88	5270.03	5386.92	4851.15	4504.69	6123.81	5159.88	6165.14	5593.2	5962.14	5906.83	5365.51	5520.39	4992.77	5292.89	4522.32	5125.8	5853.74	5167.29	4806.18	5337.53	5157.25	5100.32	0.156214	0.424135	no	-0.0688216	0.704856	no	-0.203805	0.202903	no	-0.0587014	0.999055	no	0.0585176	0.976458	no
slr2077-as	NC_000911.1	918397	918472	-	76	1055.31	1006.25	920.257	993.938	872.488	1004.87	750.523	875.961	984.892	1011.11	838.532	944.846	862.738	997.372	758.751	872.954	934.459	1061.32	962.635	986.139	976.212	875.181	659.932	837.109	-0.064686	0.865672	no	-0.100555	0.693357	no	-0.3437	0.116203	no	-0.0157384	0.999055	no	0.0054826	0.993807	no
ssl3712-as	NC_000911.1	920919	921122	+	204	2549.36	2416.85	2380.18	2448.8	2615.41	2505	2870.39	2663.6	2812.16	3183.85	2788.62	2928.21	3185.68	2955.51	2945.74	3028.98	2533.12	2397.34	2524.02	2484.83	2537.64	2393.19	2471.51	2467.45	0.272284	0.084799	no	0.0808743	0.660086	no	-0.0266349	0.896975	no	0.0184224	0.999055	no	-0.0363522	0.976458	no
sll1744-as	NC_000911.1	924449	924780	+	332	2477.11	3631.33	4213.22	3440.56	2793.39	2991.82	3424.17	3069.79	2381.29	3086.47	3934.16	3133.97	2525.48	2849.74	3170.98	2848.73	2443.1	3263.25	4292.88	3333.08	2365.27	2802.79	3104.86	2757.64	-0.107177	0.859765	no	-0.208052	0.574213	no	-0.312052	0.394661	no	-0.0451435	0.999055	no	-0.075885	0.976458	no
sll1744-as2	NC_000911.1	924637	924780	+	144	1281.46	2274.25	1390.08	1648.6	1801.41	1980.63	1647.11	1809.72	1157.23	1450.12	1246.47	1284.61	1293.47	1600.9	1172.38	1355.58	1486.05	1438.68	1299.08	1407.94	1447.26	1976.94	1406.94	1610.38	-0.326342	0.241241	no	-0.522473	0.0294386	no	0.00573436	0.98525	no	-0.224357	0.999055	no	-0.0913768	0.976458	no
slr1827-as	NC_000911.1	928152	928318	-	167	2551.39	2532.1	2594.63	2559.37	2283.1	2489.78	2754.06	2508.98	2803.79	2264.73	2363.17	2477.23	2953.36	3198.08	3039.55	3063.66	2562.77	2999.67	2600.79	2721.07	2915.17	2298.11	2533.03	2582.11	-0.0307284	0.922184	no	0.185019	0.226528	no	-0.17883	0.274983	no	0.0819448	0.999055	no	0.116811	0.880429	no
sll1739-as	NC_000911.1	929888	929954	+	67	7921.23	9493.89	8662.95	8692.69	8989.67	7697.54	10938.1	9208.43	8301.46	11170.2	9206.29	9559.3	11085.3	12756.2	10339.4	11393.6	8075.4	8655.34	9053.46	8594.73	10451.4	10612.4	9928.53	10330.8	0.156092	0.454209	no	0.199762	0.206945	no	-0.0607453	0.768761	no	-0.0175108	0.999055	no	0.239566	0.627044	no
ncl0420	NC_000911.1	929991	930052	-	62	5932.4	6762.29	7144.36	6613.02	9972.11	9002.63	12553.9	10509.5	7252.53	10087.9	8043.86	8461.43	8741.17	8221.6	7966.88	8309.88	6586.43	7737.4	7453.45	7259.09	9021.92	9977.07	9622.23	9540.41	0.372589	0.0266109	no	-0.442343	0.0071322	no	0.522507	0.00420968	no	0.129682	0.999055	no	-0.0638838	0.973935	no
slr1828-as	NC_000911.1	931796	931896	-	101	3213.6	3313.76	3263.37	3263.58	3999.94	4191.45	3667.3	3952.9	3332.28	3513.09	3050.68	3298.68	3797.47	3945.28	3996.59	3913.11	3497.28	3371.02	3337.55	3401.95	3681.13	4089.61	3528.35	3766.36	0.0304368	0.922184	no	-0.120154	0.452379	no	0.130124	0.436827	no	0.0564557	0.999055	no	0.00334415	0.993807	no
sll1733-as	NC_000911.1	936774	936817	+	44	1509.51	1799.41	2466.52	1925.15	2079.14	2014.26	1854.28	1982.56	1726.01	1746.47	2232.36	1901.61	1714.37	1691.12	2362.47	1922.66	1146.84	1852.49	2715.1	1904.81	1894.59	1647.73	1889.81	1810.71	0.0140497	0.982587	no	-0.160446	0.695325	no	-0.0906729	0.84017	no	-0.0153198	0.999055	no	-0.0613158	0.976458	no
sll1732-as2	NC_000911.1	940096	940127	+	32	793.028	759.125	803.903	785.352	2062.57	2371.84	1466.61	1967	947.599	668.215	886.133	833.982	951.971	945.33	877.306	924.869	613.239	729.66	680.09	674.33	1380.68	1226.35	1928.24	1511.76	0.11161	0.853992	no	-1.17863	0.00017258	down	1.15983	0.000708848	up	-0.225626	0.999055	no	-0.28535	0.760675	no
sll1732-as	NC_000911.1	940117	940383	+	267	2965.16	3298.91	3308.95	3191.01	9390.11	12647.2	5897.86	9311.71	2836.18	2958.16	3001.06	2931.8	3465.19	3901.62	3185.62	3517.48	3053.62	3469.38	3104.27	3209.09	5601.17	5753.32	10923.5	7425.99	-0.103087	0.878717	no	-1.51844	0.000454402	down	1.40544	0.0018898	up	0.00267713	0.999055	no	-0.250015	0.898786	no
sll1730-as2	NC_000911.1	940460	940701	+	242	2679.84	2555.98	2170.87	2468.89	3266.49	3687.61	2834.38	3262.83	2048.86	2493.38	2087.4	2209.88	2537.99	2442.57	2414.21	2464.92	2448.13	2506.83	2106.64	2353.87	3045.12	3101.69	2966.97	3037.93	-0.144901	0.505702	no	-0.510262	0.000905117	no	0.256235	0.118501	no	-0.0736526	0.999055	no	-0.0303395	0.976458	no
sll1730-as	NC_000911.1	940666	940840	+	175	4726.28	4609.05	4265.28	4533.54	5604.7	6742.68	5532.75	5960.04	3968.16	4016.93	3781.95	3922.34	5572.05	5573.26	5016.43	5387.24	4520.11	4948.8	4143.54	4537.49	5721.01	5727.79	5645.25	5698.02	-0.192556	0.378394	no	-0.251749	0.133851	no	0.247825	0.173833	no	-0.00459581	0.999055	no	0.009319	0.990715	no
ncl0430	NC_000911.1	944007	944069	-	63	18887.2	17579.9	12556.2	16341.1	22619.5	15250.1	20228.1	19365.9	6911.93	8856.5	7303.67	7690.7	16532.5	16005.6	17439.2	16659.1	16582.9	17116	9010.9	14236.6	29904.5	21411.1	20363.6	23893.1	-1.07031	0.00185004	down	-0.323508	0.302452	no	0.102739	0.789946	no	-0.209221	0.999055	no	0.372927	0.717396	no
sll1725-as	NC_000911.1	947490	947626	+	137	3622.33	3736.73	3432.72	3597.26	3625.58	3929.66	4068.62	3874.62	3692.94	3389.85	3580.54	3554.44	4095.62	4553.19	4109.44	4252.75	3587.78	3867.25	3515.05	3656.69	3468.34	3689.82	3367.1	3508.42	0.00119615	0.997461	no	0.0297664	0.883395	no	-0.0408055	0.84017	no	0.0193542	0.999055	no	-0.0679784	0.973261	no
sll1724-as	NC_000911.1	950189	950309	+	121	1978.16	2119.14	1793.83	1963.71	1958.63	2228.54	2225.74	2137.63	1891.95	2104.05	1797.48	1931.16	2234.68	2339.12	2332.69	2302.16	1953.87	1985.82	2028.19	1989.29	2004.82	2143.83	1788.91	1979.19	-0.00848447	0.979962	no	0.0051569	0.984526	no	-0.027	0.896975	no	0.0176073	0.999055	no	-0.0347979	0.976458	no
sll1723-as	NC_000911.1	950618	950716	+	99	3063.33	2862.69	3077.57	3001.2	2604.73	2885.67	3092.3	2860.9	2924.98	2558.12	2693	2725.36	3159.13	3076.69	3019.67	3085.16	3303.64	3190.4	3143.06	3212.37	2711.37	2902.42	2439.75	2684.51	-0.123585	0.563774	no	0.00748803	0.976131	no	-0.221944	0.15856	no	0.0931814	0.999055	no	-0.0161168	0.980977	no
sll1722-as	NC_000911.1	951907	952046	+	140	3061.34	3168.24	3439.55	3223.05	3267.21	3185.46	3228.47	3227.05	2942.56	2983.1	2956.73	2960.8	3245.25	3631.06	3452.32	3442.87	3050.34	2959.58	3280.97	3096.96	3411.89	3458.72	2964.98	3278.53	-0.10517	0.653482	no	-0.0138625	0.954776	no	-0.143799	0.397074	no	-0.0601892	0.999055	no	0.0935774	0.935821	no
ncl0440	NC_000911.1	953349	953435	-	87	2160.66	2378.53	2042.1	2193.76	2484.12	3077.79	2481.43	2681.11	2367.57	2188.98	2069.85	2208.8	3188.03	3221.29	2982.68	3130.67	2234.11	2722.85	1916.03	2290.99	2165.49	2423.55	2230.11	2273.05	0.0290486	0.92862	no	0.125893	0.441751	no	0.137652	0.434785	no	0.0545856	0.999055	no	-0.155203	0.78553	no
sll1721-as	NC_000911.1	954818	954990	+	173	3114.84	3640.42	2950.74	3235.33	4134.56	3962.12	4165.19	4087.29	2883.41	2881.43	2514.4	2759.75	5483.85	5985.39	4736.71	5401.99	3246.3	3253.91	2628.35	3042.85	3763.33	4194.6	3784.12	3914.02	-0.211202	0.252686	no	0.293549	0.0473741	no	0.194756	0.246002	no	-0.0927129	0.999055	no	0.0101696	0.990703	no
slr1844-as	NC_000911.1	963869	963939	-	71	2841.72	3383.39	3125.03	3116.71	2992.04	2841.81	3732.14	3188.66	3539.82	3086.96	3030.38	3219.05	3881.95	3682.76	3740.32	3768.34	3369.32	3240.78	3078.24	3229.44	3029.21	2866.65	3160.24	3018.7	0.0692516	0.797048	no	0.135049	0.408086	no	-0.106894	0.56157	no	0.0483119	0.999055	no	-0.00554241	0.990715	no
sll1844-as2	NC_000911.1	964047	964250	-	204	2380.43	2041.97	2384.12	2268.84	2431.82	2361.73	2615.56	2469.7	2348.83	1916.2	1983.27	2082.77	2784.63	2798.71	2607.28	2730.2	2478.15	2384.86	2047.36	2303.46	2276.11	2363.85	2419.75	2353.24	-0.110606	0.643972	no	0.0389131	0.841086	no	-0.0280976	0.892913	no	0.0135985	0.999055	no	0.00507938	0.990715	no
sll1716-as	NC_000911.1	968344	968462	+	119	3296.18	3122.5	3512.85	3310.51	3802.51	3945.68	3798.2	3848.79	2832.83	2970.47	2599.06	2800.78	2940.25	2805.04	2958.49	2901.26	3290.24	3274.94	3346.34	3303.84	3502.6	3756.07	3366.21	3541.63	-0.228355	0.162909	no	-0.511892	0.000137724	no	0.0683999	0.716382	no	-0.00781343	0.999055	no	-0.046528	0.976458	no
ncr0390	NC_000911.1	969430	969533	+	104	1620.7	1859.96	1777.86	1752.84	1918.67	1876.62	2103.58	1966.29	1534.02	1458.51	1259.28	1417.27	2694.81	2320.28	2020.9	2345.33	1940.8	1551.17	1398.02	1630	1707.32	1963.44	1865.58	1845.44	-0.286624	0.0861917	no	0.151357	0.342184	no	0.0249978	0.903347	no	-0.108907	0.999055	no	-0.015936	0.980977	no
ncr0400	NC_000911.1	975551	975718	+	168	5102.24	5066.19	4407.11	4858.51	4798.49	3950.96	4534.12	4427.86	5453.88	4474.65	4604.23	4844.25	6655.59	5509.51	6110.65	6091.92	5590.07	4639.5	4035.06	4754.88	5264.7	4549.07	4305.27	4706.35	0.012244	0.976339	no	0.354597	0.0342114	no	-0.277385	0.124846	no	-0.0349657	0.999055	no	0.158132	0.807326	no
ncr0410	NC_000911.1	983562	983626	+	65	2583.48	3183.57	3116.67	2961.24	3239.89	3568.3	3276.87	3361.69	2429.22	2539.22	2581.52	2516.65	3151.2	3691.05	3256.79	3366.35	3019.02	3134.99	2849.48	3001.16	3103.63	3550.81	2984.92	3213.12	-0.210028	0.246284	no	-0.102813	0.55515	no	0.0404477	0.843354	no	0.0147793	0.999055	no	0.0120172	0.987938	no
slr1545-as	NC_000911.1	983854	983895	-	42	4132.51	4819.84	3541	4164.45	5277.25	5297.88	5776.17	5450.43	2549.7	3468.35	2992.93	3003.66	7266.92	7268.74	7009.41	7181.69	3960.33	4305.94	4365.8	4210.69	5021.57	5732.85	6426.48	5726.97	-0.455126	0.00890083	no	0.292468	0.0537552	no	0.246437	0.151963	no	0.0166368	0.999055	no	0.150873	0.795871	no
sll1464-as	NC_000911.1	988887	988993	+	107	2248.7	2488.9	2051.08	2262.89	2754.27	2387.95	3238.98	2793.73	2369.28	3297.36	2568.15	2744.93	2619.25	3555.07	2481.89	2885.41	1964.98	2563.05	2639.76	2389.26	2282.72	2977.58	2559.55	2606.61	0.29368	0.210628	no	-0.0668501	0.781603	no	0.16341	0.481892	no	0.077656	0.999055	no	-0.0269653	0.977308	no
sll1459-as	NC_000911.1	993465	993570	+	106	1471.9	1892.77	1767.07	1710.58	1795.58	1823.42	2193.31	1937.44	1427.76	1475.12	1814.67	1572.51	2216.99	2440.51	2304.88	2320.8	1639.71	1754.19	1860.9	1751.6	2044.73	1869.92	1911.31	1941.99	-0.0912584	0.717493	no	0.153913	0.337873	no	0.041747	0.84017	no	0.0331286	0.999055	no	0.0761034	0.955096	no
slr1552-as3	NC_000911.1	999832	999892	-	61	6584.34	6283.18	6022.68	6296.73	4871.52	6429.88	6261.47	5854.29	3457.32	3735.43	3210.86	3467.87	4128.33	4696.9	5460.52	4761.92	5759.94	6152.2	5192.12	5701.42	5589.35	6356.97	5755.47	5900.6	-0.847925	5.03879e-06	no	-0.397179	0.00870249	no	-0.261739	0.0930832	no	-0.149569	0.999055	no	0.094092	0.919015	no
slr1552-as	NC_000911.1	1000407	1000444	-	38	5721.76	5753.37	5542.7	5672.61	7545.41	8163.04	7125.21	7611.22	7375.9	6646.98	5862.03	6628.31	9268.71	8820.79	8406.16	8831.89	6885.49	6099.82	5580.85	6188.72	6274.08	6931.44	6564.59	6590.04	0.23896	0.153193	no	0.111556	0.503422	no	0.275066	0.08155	no	0.121166	0.999055	no	-0.131023	0.822726	no
slr1552-as2	NC_000911.1	1000616	1000699	-	84	1879.77	1949.36	1760.93	1863.35	1710.35	2121.4	2131.68	1987.81	1522.01	1312.56	1301.58	1378.72	1685.48	1962.06	1743.32	1796.96	1824.42	1910.38	1885.23	1873.35	2411.54	1852.88	1649.83	1971.42	-0.415579	0.0135804	no	-0.244756	0.126663	no	-0.0624658	0.771799	no	0.00486109	0.999055	no	0.0604466	0.976458	no
sll1453-as	NC_000911.1	1005420	1005552	+	133	3052.86	2820.88	2611.17	2828.3	4159.32	4154.18	3420.1	3911.2	2818.08	2868.8	2351.85	2679.58	3586.2	3247.01	3206.15	3346.45	2719.06	2911.06	2360.46	2663.53	3478.64	3840.8	3374.09	3564.51	-0.0666386	0.802916	no	-0.331493	0.0159734	no	0.320968	0.0294289	no	-0.0933097	0.999055	no	-0.0630325	0.973935	no
slr1751-as	NC_000911.1	1015527	1015700	-	174	36940	44364.7	37011.9	39438.9	57653.5	46600.3	55284.5	53179.4	55977.1	77969.9	63248	65731.7	68172.6	61324.4	60726.2	63407.7	36535.2	38144.2	37373.2	37350.9	47688.8	48321.9	53264.8	49758.5	0.756934	0.000665535	no	0.148257	0.583278	no	0.287601	0.246538	no	-0.0795915	0.999055	no	-0.0210594	0.983019	no
slr1219-as2	NC_000911.1	1019012	1019160	-	149	2741.86	2699.11	2508.82	2649.93	2177.75	2278.01	2815.4	2423.72	2966.5	2529.35	2668.27	2721.37	3543.8	3355.73	3050.28	3316.6	2502.34	2914.72	2622.86	2679.97	2296.65	2540.02	2404.99	2413.89	0.0552713	0.846892	no	0.349757	0.0109227	no	-0.27858	0.0682827	no	0.0113948	0.999055	no	0.0713587	0.958931	no
slr1219-as	NC_000911.1	1019204	1019345	-	142	2704.93	2394.99	2434.35	2511.42	2440.76	1991.92	2888.09	2440.26	2485.57	2503.45	2116.32	2368.45	2447.67	2448.65	2190.76	2362.36	2237.44	2400.69	2439.11	2359.08	2585.98	2501.29	2253.99	2447.09	-0.0743327	0.762432	no	-0.156197	0.304816	no	-0.187988	0.223706	no	-0.0942179	0.999055	no	0.071607	0.957234	no
ncr0420	NC_000911.1	1019683	1019718	+	36	7501.68	6947.71	7235.12	7228.17	7094.8	7149.89	8423.59	7556.09	12262.8	13939.7	13236.2	13146.2	10879.7	10952.8	10749	10860.5	6541.21	7193.42	7280.01	7004.88	7155.24	6799.19	8267.48	7407.3	0.876383	3.86277e-07	no	0.418577	0.00167632	no	-0.0865609	0.637781	no	-0.0495234	0.999055	no	0.0489684	0.976458	no
slr1223-as	NC_000911.1	1026192	1026234	-	43	2258.64	2155.1	2149.97	2187.91	2527.28	2390	2736.97	2551.42	2388.75	2160.04	2134.71	2227.83	2901.24	2846.35	2170.38	2639.32	2672.99	2329.98	2821.31	2608.09	2520.25	2072.75	2363.48	2318.83	0.0402452	0.917739	no	-0.0557436	0.804996	no	0.0747376	0.75639	no	0.253044	0.999055	no	-0.0715545	0.976458	no
slr1224-as	NC_000911.1	1026638	1026666	-	29	2139.05	2295.8	2494.87	2309.91	2392.38	2048.25	2863.19	2434.6	2373.85	1820.31	2479.79	2224.65	2641.13	2661.76	2694.87	2665.92	2030.03	2547.18	2714.37	2430.53	2529.6	2614.68	2298.38	2480.89	-0.0244752	0.954674	no	0.0134403	0.969247	no	-0.0563268	0.84017	no	0.0697871	0.999055	no	0.0884183	0.97344	no
slr1224-as2	NC_000911.1	1027683	1027749	-	67	2609.23	2846.82	2459.7	2638.59	3097.36	2912.96	3243.71	3084.68	2242.54	2772.59	2076.87	2364	3351.59	3975.28	3261.5	3529.46	2412.86	3041.41	2557.09	2670.45	2650.16	3037.79	3033.72	2907.22	-0.145892	0.501826	no	0.0834201	0.643597	no	0.0838533	0.670475	no	0.0122125	0.999055	no	-0.010638	0.989913	no
slr1227-as	NC_000911.1	1031310	1031405	-	96	2806.6	3214.57	3064.88	3028.68	2596.59	2926.74	3444.65	2989.33	2697.67	2422.28	2679.71	2599.89	2858.93	3455.34	3106.14	3140.14	3163.53	3440.46	3009.76	3204.58	3317.11	2854.55	3031.56	3067.74	-0.197434	0.253924	no	-0.0326201	0.869669	no	-0.166487	0.311866	no	0.076304	0.999055	no	0.114083	0.883443	no
slr1227-as2	NC_000911.1	1033435	1033553	-	119	10394	11386.2	11052	10944.1	7599.85	8366.74	9798.87	8588.49	10431.4	8130.88	8941.93	9168.07	9873.98	11021.5	10259.1	10384.8	10836.6	12115.1	11976.8	11642.8	11313.4	9244.86	9494.15	10017.5	-0.238219	0.280313	no	0.171729	0.389087	no	-0.498783	0.00538334	no	0.0860607	0.999055	no	0.299409	0.532607	no
slr1228-as	NC_000911.1	1035521	1035594	-	74	1634.22	1714.3	1520.9	1623.14	1941.48	2306.14	2146.55	2131.39	1543.11	1363.52	1437.96	1448.2	2242.58	2480.94	1896.88	2206.8	1565.85	1778.44	1564.32	1636.2	1937.6	2121.25	2060.06	2039.64	-0.14457	0.570581	no	-0.0478983	0.818005	no	0.239188	0.189912	no	0.00706574	0.999055	no	0.0201632	0.980977	no
sll1131-as	NC_000911.1	1046616	1046806	+	191	3365.87	3594.1	4394.11	3784.69	3278.81	2853.21	4298.11	3476.71	3532.77	3439.03	3988.58	3653.46	4116.42	4500.17	4075.8	4230.8	3732.94	3934.12	4601.31	4089.46	4037.16	3426.68	3596.8	3686.88	-0.0312999	0.935046	no	0.178889	0.360068	no	-0.271684	0.179045	no	0.10857	0.999055	no	0.160346	0.819576	no
slr1237-as	NC_000911.1	1047742	1047907	-	166	3733.12	3750.57	3511.02	3664.9	4260.83	4549.5	3949.37	4253.23	4077.98	3707.38	3807.37	3864.24	4435.76	4993.58	4438.23	4622.53	3782.87	4112.31	3977.68	3957.62	4529.67	3970.79	4023.2	4174.55	0.0936374	0.713613	no	0.0128893	0.960199	no	0.0689365	0.733582	no	0.107359	0.999055	no	0.0458023	0.976458	no
sll1130-as	NC_000911.1	1048500	1048612	+	113	3637.55	3837.67	3286.75	3587.33	3835.97	3879.84	4146.83	3954.22	3055.77	3743.19	3140.63	3313.19	3537.98	4572.51	4163.06	4091.18	3398.78	3749.39	3499.43	3549.2	3732.85	4408.75	4491.04	4210.88	-0.0987853	0.680417	no	-0.0581761	0.749231	no	-0.00538444	0.981617	no	-0.0185656	0.999055	no	0.167546	0.760675	no
ssr2060-as	NC_000911.1	1050555	1050584	-	30	2443.7	2909.04	2626.08	2659.61	3704.3	3551.38	3345.37	3533.68	2203.67	2561.49	2319.17	2361.44	3790.96	3847.96	3819.05	3819.32	2460.74	3198.12	2500.41	2719.76	3084.39	3214.83	3629.63	3309.62	-0.150617	0.624027	no	0.00266324	0.994519	no	0.27419	0.179268	no	0.0255998	0.999055	no	-0.0188315	0.980977	no
ssr2061-as	NC_000911.1	1050950	1051094	-	145	4476.88	4303.07	3966.84	4248.93	6787.58	7074.57	5955.43	6605.86	4280.47	4424.04	3741.85	4148.79	6730.89	6786.29	6420.6	6645.93	4507.96	4707.89	4394.09	4536.64	6002.06	6052.75	6060	6038.27	-0.0204272	0.954674	no	-0.0985676	0.609842	no	0.491389	0.00246525	no	0.0904922	0.999055	no	-0.0572125	0.976458	no
ssr2061-as2	NC_000911.1	1051048	1051081	-	34	2174.64	2606.49	2258.02	2346.38	2672.59	2107.53	2930.56	2570.23	1590.88	2869.39	2183.89	2214.72	2832.98	3211.18	2878.79	2974.32	2102.53	2497.23	2396.91	2332.23	2255.68	2592.08	2707.66	2518.47	-0.0725093	0.865564	no	0.0881292	0.733055	no	0.00707043	0.983178	no	-0.0108853	0.999055	no	0.0370507	0.976458	no
ncl0460	NC_000911.1	1052219	1052248	-	30	2276.61	2699.11	2090.15	2355.29	1494	2074.25	2093.86	1887.37	2877.51	3630.63	3118.21	3208.79	2514.41	2897.56	2377.42	2596.46	1775.47	2009.44	2068.24	1951.05	2445.28	2017.58	1825.81	2096.23	0.463973	0.0160176	no	0.372505	0.0645379	no	-0.47881	0.0289621	no	-0.271591	0.999055	no	0.233255	0.767145	no
ncr0430	NC_000911.1	1052263	1052295	+	33	968.367	817.913	755.181	847.154	595.368	542.849	656.383	598.2	877.493	566.97	673.25	705.904	984.665	1053.66	827.728	955.351	906.142	1029.16	954.142	963.149	833.62	685.293	559.942	692.952	-0.24802	0.540723	no	0.561783	0.045693	no	-0.654064	0.0306341	no	0.18044	0.999055	no	0.256458	0.867273	no
sll1127-as2	NC_000911.1	1052890	1053037	+	148	2379.35	2753.82	2123.82	2419	3165.28	2694.75	3307.64	3055.89	1605.87	2054.31	1777.7	1812.62	2881.64	3862.37	2712.02	3152.01	2184.61	2202.96	1939.76	2109.11	3210.56	3330.18	3313.04	3284.59	-0.397743	0.0161867	no	-0.0683661	0.704856	no	0.197517	0.235921	no	-0.199825	0.999055	no	0.175514	0.760675	no
sll1127-as	NC_000911.1	1053340	1053427	+	88	4834.71	4426.95	3818.54	4360.07	5037.37	5249.92	4619.3	4968.86	4383.32	3644.81	3620.94	3883.02	5123.33	4931.13	4595.62	4883.36	4672.29	4563.69	3799.03	4345.01	4385.98	4043.74	3952.09	4127.27	-0.153043	0.435684	no	-0.130433	0.408086	no	0.0397403	0.84017	no	-0.0103245	0.999055	no	-0.195638	0.690233	no
slr1435-as	NC_000911.1	1058773	1058819	-	47	2039.75	1818.55	1898.58	1918.96	1515.34	1584.78	2135.34	1745.15	1766.96	1976.21	1928.15	1890.44	2518.53	2574.52	2389.26	2494.1	2047.86	2041.36	2128.01	2072.41	1844.61	1839.74	1488.36	1724.24	-0.0140423	0.976241	no	0.410356	0.0186509	no	-0.291895	0.156725	no	0.106957	0.999055	no	0.0519105	0.976458	no
sll1360-as2	NC_000911.1	1065652	1065873	+	222	5484.08	4972.69	5196.4	5217.72	4837.11	4671.75	5535.5	5014.79	5158.46	4629.34	4745.79	4844.53	6529.11	6211.75	5769.24	6170.03	5097.43	5545.66	5176.87	5273.32	4705.07	4632	4949.49	4762.18	-0.0916568	0.770461	no	0.194657	0.309306	no	-0.206591	0.306307	no	0.00958618	0.999055	no	0.00186511	0.998255	no
sll1360-as	NC_000911.1	1067906	1068070	+	165	2301.3	2257.44	2241.18	2266.64	2418.68	2582.82	2441.75	2481.08	2562.94	2199.03	2182.75	2314.91	2507.38	2773.23	2676.32	2652.31	2355.97	2367.07	2222.59	2315.21	2036.05	2301.78	2083.79	2140.54	0.0459581	0.873069	no	-0.00890964	0.969917	no	-0.0182465	0.923267	no	0.0262302	0.999055	no	-0.137675	0.807326	no
ncr0440	NC_000911.1	1075791	1075862	+	72	1218.37	1387.04	1228.18	1277.87	1594.62	1519.02	1694.75	1602.8	1578.38	1958.24	1607.83	1714.82	1434.5	1361.85	1001.13	1265.83	1116.16	1226.42	1286.22	1209.6	1377.79	1357.99	1109.05	1281.61	0.440546	0.00953656	no	-0.441431	0.00936088	no	0.188323	0.368857	no	-0.0803455	0.999055	no	-0.257415	0.688413	no
sll1355-as	NC_000911.1	1076801	1076830	+	30	6412.11	5698.12	5573.72	5894.65	3642.91	3959.94	4356.2	3986.35	6064.63	5679.83	4950.16	5564.87	5222.24	5053.35	5488.3	5254.63	5108.38	5462.28	4445.18	5005.28	4946.14	4279.05	3541.63	4255.61	-0.0739368	0.791902	no	0.29598	0.0686129	no	-0.720398	0.000244467	no	-0.243402	0.999055	no	0.162109	0.807326	no
sll1354-as	NC_000911.1	1084282	1084346	+	65	2429.24	2242.34	2374.6	2348.73	2210.3	2872.05	2677.03	2586.46	2277.91	2117.73	2077.81	2157.82	2481.68	2770.96	2392.98	2548.54	2213.95	2468.8	2407.81	2363.52	2334.13	2302.4	2081.32	2239.29	-0.109239	0.677522	no	-0.116859	0.525924	no	-0.0233931	0.914873	no	0.00412903	0.999055	no	-0.125218	0.88806	no
sll1353-as	NC_000911.1	1087692	1087747	+	56	3927.38	4530.65	3186.9	3881.64	2872.52	3350.46	4009.8	3410.93	3053.78	2804.12	2933.76	2930.55	3170.64	3688.18	3292.44	3383.76	3470.85	4154.33	3373.58	3666.25	3364.25	3598.87	2639.73	3200.95	-0.382598	0.027042	no	-0.113441	0.545905	no	-0.335144	0.0592852	no	-0.0852315	0.999055	no	-0.0159942	0.980977	no
sll1350-as	NC_000911.1	1091926	1092064	+	139	2934.61	3055.11	2920.65	2970.12	3856.1	4470.03	4041.24	4122.46	2723.96	2893.99	2679.36	2765.77	3990.78	4402.63	4235.9	4209.77	3018.5	3127.47	2611.68	2919.22	3352.47	3631.94	3332.89	3439.1	-0.0861232	0.722553	no	-0.0734201	0.686278	no	0.324723	0.0294289	no	-0.0310001	0.999055	no	-0.185644	0.717233	no
ncr0450	NC_000911.1	1098069	1098184	+	116	2274.09	2008.82	1725.62	2002.84	2635.85	2909.81	2147.39	2564.35	2067.7	2096.81	1880	2014.84	2406.03	2128.21	2322.04	2285.43	1917.25	1976.26	1892.08	1928.53	1933.14	2098.62	1928.59	1986.78	0.0181341	0.954674	no	-0.268119	0.0755512	no	0.202656	0.216908	no	-0.0579014	0.999055	no	-0.292324	0.399658	no
sll1277-as	NC_000911.1	1099877	1100094	+	218	1577.97	1914.97	1711.06	1734.67	1630.69	1864.06	1973.97	1822.91	1842.1	1710.38	1563.58	1705.35	2124.03	2067.11	1886.44	2025.86	1894.64	1885.07	1750.21	1843.3	1839.32	1614.03	1601.39	1684.91	-0.00465495	0.986414	no	0.050869	0.78117	no	-0.0743634	0.693297	no	0.0847467	0.999055	no	-0.0377741	0.976458	no
sll1276-as	NC_000911.1	1102034	1102132	+	99	3196.24	3407.97	3191.25	3265.15	3218.71	3180.9	3799.73	3399.78	2665.59	3293.83	2881.98	2947.13	3815.58	4228.69	3540.84	3861.7	3067.67	3447.7	3068.22	3194.53	2963.98	3413.03	3106.35	3161.12	-0.131765	0.511122	no	0.0771493	0.653221	no	-0.0873424	0.622081	no	-0.0362206	0.999055	no	-0.0297081	0.976458	no
sll1275-as	NC_000911.1	1104095	1104163	+	69	2942.25	3546.66	3576.78	3355.23	3852.9	3908.02	3756.61	3839.18	2613.04	3515.39	3025	3051.15	2892.83	3356.13	2991.02	3080	3318.01	3383.93	3422.47	3374.8	3177.42	3759.47	4064.8	3667.23	-0.117924	0.6231	no	-0.425914	0.00865962	no	0.0536475	0.790691	no	0.00530674	0.999055	no	0.0129923	0.986028	no
sll1272-as	NC_000911.1	1111463	1111569	+	107	1651.39	1404.21	1547.7	1534.43	1509.11	1735.89	1396.81	1547.27	1899.51	1804.8	1617.39	1773.9	2369.8	1884.77	1900.42	2051.66	1519.59	1729.86	1280.93	1510.13	1628.29	1591.36	1461.72	1560.45	0.216885	0.228693	no	0.312392	0.0435122	no	-0.148434	0.417033	no	-0.0331548	0.999055	no	0.0896757	0.943902	no
sll1270-as	NC_000911.1	1115651	1115748	+	98	3011.47	3047.98	2608.58	2889.34	3733.96	3713.65	3786.93	3744.85	2703.94	3156.97	2654.86	2838.59	4061.74	4122.82	3917.63	4034.06	2765.24	3110.33	2816.04	2897.2	2875.14	3475.01	3286.19	3212.11	-0.012011	0.973737	no	0.00126999	0.995786	no	0.227652	0.138514	no	0.000175879	0.999655	no	-0.14533	0.78553	no
ssl2501-as	NC_000911.1	1116316	1116549	+	234	25197.5	22542.6	19328	22356	19935.8	20134.1	24197	21422.3	20101	20674.7	20385.8	20387.2	20199.6	14906.8	16968.1	17358.2	26855.7	20932.6	18786.7	22191.7	32044.5	26332.6	24691	27689.4	-0.114752	0.763616	no	-0.404146	0.0712312	no	-0.210207	0.407353	no	-0.0141964	0.999055	no	0.446487	0.362723	no
ncl0490	NC_000911.1	1116679	1116775	-	97	7176.72	6937.92	6025.13	6713.26	8943.75	7970.43	9222.53	8712.23	8640.43	9286.12	7944.21	8623.58	6616.03	6602.86	6156.05	6458.31	6175.14	6083.47	5527.84	5928.81	7923.68	8159.94	8014.43	8032.68	0.376248	0.0137413	no	-0.538215	0.000220887	no	0.230162	0.180291	no	-0.182978	0.999055	no	-0.0438734	0.976458	no
slr1367-as	NC_000911.1	1119670	1119724	-	55	10777.4	9193.34	8711.38	9560.69	9198.43	13062.7	7732.2	9997.76	7698.76	6998.03	6420.68	7039.16	8788.13	8395.56	10167.3	9116.98	10296	9401.4	7442.31	9046.58	8275.57	10194.7	8927.08	9132.47	-0.429666	0.0869871	no	-0.232419	0.329561	no	-0.0890813	0.756253	no	-0.0869363	0.999055	no	-0.052715	0.976458	no
sll1265-as2	NC_000911.1	1126671	1126949	+	279	3330.59	3347.29	3376.97	3351.61	3591.41	3653.09	3726.56	3657.02	3385.89	3185.4	3195.75	3255.68	4371.62	4155.04	3769.28	4098.65	3416.3	3642.74	3481.93	3513.66	3409.18	3292.31	3290.2	3330.56	-0.0252083	0.948905	no	0.058473	0.789158	no	-0.0211412	0.924713	no	0.06355	0.999055	no	-0.0607177	0.976458	no
sll1265-as	NC_000911.1	1127551	1127591	+	41	3774.83	3423.26	2784.25	3327.45	3234.59	3633.4	4015.15	3627.71	3384.79	3080.31	3308.35	3257.81	4146.66	4630.45	3997.32	4258.14	3715.04	3996.79	3885.02	3865.62	3212.49	3471.69	3685.96	3456.71	-0.0187474	0.958185	no	0.129042	0.478916	no	-0.0343699	0.880935	no	0.214165	0.999055	no	0.0132887	0.987938	no
sll0877-as	NC_000911.1	1130565	1130630	+	66	4329.17	5357.33	5018.3	4901.6	6781.61	5057.07	6935.78	6258.15	6755.04	8241.32	7503.2	7499.85	5661.82	6385.18	5345.74	5797.58	4743.09	4927.12	5135.53	4935.25	5620.62	5341.26	5369.45	5443.77	0.635427	0.000143462	no	-0.223572	0.130056	no	0.217263	0.179045	no	0.00857436	0.999055	no	-0.133863	0.807326	no
slr0877-as	NC_000911.1	1137038	1137168	-	131	3549.08	3660.63	3246.29	3485.33	4738.37	5124.46	4762.04	4874.96	3578.47	3468.6	3249.13	3432.07	5200.09	4814.82	4170.23	4728.38	3652.24	3551.79	2976.18	3393.4	3703.56	4295.47	4458.32	4152.45	-0.00563425	0.98465	no	-0.149316	0.347514	no	0.337509	0.0240534	no	-0.0435736	0.999055	no	-0.154665	0.78553	no
sll0873-as	NC_000911.1	1141622	1141720	+	99	55703.3	43154	86423.6	61760.3	29346.7	42013.7	25336.4	32232.2	296896	317011	481203	365036	68961.7	74311.1	132582	91951.6	54104.2	40377.5	76677.5	57053.1	24503.4	27939.1	38042.7	30161.8	2.58407	5.77373e-05	up	1.4174	0.00743962	up	-1.08876	0.0402673	down	-0.115465	0.999055	no	-0.0208169	0.990715	no
ssl1633-as2	NC_000911.1	1141809	1141973	+	165	3643.72	3402.52	3900.15	3648.79	2865.21	2708.53	3314.74	2962.83	5415.62	5851.94	6702.38	5989.98	4923.32	5141.86	5472.2	5179.13	3587.76	3496.58	4021.43	3701.92	2983.35	3214.83	3331.66	3176.61	0.734242	4.25776e-05	no	0.702132	0.000120711	no	-0.449469	0.00821176	no	0.0179044	0.999055	no	0.176264	0.760951	no
ssl1633-as	NC_000911.1	1141962	1142029	+	68	953.707	1184.17	1306.34	1148.07	1029.31	1019.1	1120.2	1056.2	1522.59	1749.15	2067.82	1779.85	1339.69	1441.96	1439.39	1407.02	1037.52	1317.29	1464.02	1272.95	913.304	1075.96	980.193	989.818	0.662878	0.00183639	no	0.303061	0.148742	no	-0.253097	0.285536	no	0.146577	0.999055	no	-0.0167781	0.987938	no
slr0882-as	NC_000911.1	1143956	1144439	-	484	4553.14	5195.6	4849.99	4866.24	4570.55	5438.88	5140.68	5050.03	3395.58	3818.76	3385.98	3533.44	4266.75	5173.95	4859.77	4766.82	4780.41	5146.98	5003.51	4976.97	4223.21	4868.97	5395.35	4829.18	-0.44389	0.0246382	no	-0.187291	0.393756	no	-0.0928932	0.71952	no	0.0295259	0.999055	no	0.012127	0.990715	no
ncl0500	NC_000911.1	1146764	1146880	-	117	2351.05	2260.79	2487.29	2366.38	2650.05	2933.29	2986.82	2856.72	2404.93	2238.8	2103.79	2249.18	3124.42	3090.73	2684.81	2966.65	2284.23	2525.41	2279.58	2363.07	2180.24	2615.07	2617.17	2470.82	-0.0590101	0.829327	no	-0.0477462	0.790527	no	0.120063	0.481087	no	-0.00874004	0.999055	no	-0.128618	0.819576	no
ncr0460	NC_000911.1	1148106	1148215	+	110	6596.29	5880.79	5261.91	5913	5001.09	5365.63	5579.26	5315.33	5801.39	5540.11	4911.18	5417.56	5617.86	5904.71	5394.03	5638.87	5870.1	7016.32	5093.44	5993.29	5926.28	5302.96	4385.55	5204.93	-0.113156	0.644599	no	-0.0191791	0.934678	no	-0.303502	0.0530465	no	0.0107713	0.999055	no	0.0417175	0.976458	no
ncr0470	NC_000911.1	1148527	1148566	+	40	2381.04	1956.86	2492.1	2276.67	1611.68	1649.98	1823.1	1694.92	2363.02	2823.21	2134.03	2440.09	1726.24	1929.78	2067.6	1907.87	2289.42	2143.87	2616.17	2349.82	2146.57	1995.41	1814.81	1985.6	0.100257	0.742262	no	0.0586555	0.820172	no	-0.581767	0.00574652	no	0.0421717	0.999055	no	0.29669	0.653379	no
sll0865-as	NC_000911.1	1157594	1157734	+	141	3555.12	3190.44	3295.43	3347	4023.48	4319.69	4014.65	4119.27	3952.42	3085.16	2956.5	3331.36	5502.07	5435.09	4611.7	5182.95	3658.31	3613.02	2364.46	3211.93	3665.56	3754.96	3683.45	3701.32	0.00547114	0.985463	no	0.225248	0.163686	no	0.149709	0.410218	no	-0.0705368	0.999055	no	-0.0797678	0.953307	no
slr0891-as	NC_000911.1	1159237	1159311	-	75	1069.38	1295.57	1371.99	1245.65	974.171	1257.12	1213	1148.1	1362.27	1184.97	1255.08	1267.44	1322.97	1539.19	1355.63	1405.93	1133.81	1290.57	1494.07	1306.15	1200.41	1108.56	827.115	1045.36	0.0542319	0.879408	no	0.197472	0.319663	no	-0.268715	0.202903	no	0.0673537	0.999055	no	-0.0581566	0.976458	no
sll0860-as	NC_000911.1	1164449	1164530	+	82	4974.52	5617.66	4627.34	5073.17	5705.46	6047.99	6348.51	6033.99	5716.83	6682.15	4812.79	5737.25	7316.8	7013.52	6754.73	7028.35	5139.52	5415.34	4890.15	5148.34	6241.98	6521.59	5681.85	6148.48	0.192298	0.289809	no	0.116578	0.486477	no	0.104995	0.56157	no	0.0184804	0.999055	no	0.101059	0.919015	no
sll1315-as	NC_000911.1	1168360	1168499	+	140	1324.79	1503.79	1648	1492.19	1311.27	1522.02	1567.82	1467.04	1475.18	2061.92	1591.12	1709.41	1790.48	2036.57	2335.87	2054.31	1435.06	2007.42	1395.73	1612.74	1673.19	1795.87	1597.98	1689.01	0.211556	0.386728	no	0.383806	0.0458103	no	-0.172869	0.433786	no	0.100496	0.999055	no	0.282259	0.67009	no
slr1403-as5	NC_000911.1	1170690	1170729	-	40	2522.03	3306.41	2572.49	2800.31	3392.2	3394.24	3537.91	3441.45	3005	3257.55	2879.47	3047.34	4496.93	4033.41	4021.38	4183.9	2686.57	2462.27	2870.85	2673.23	2896.83	3708.14	3382.15	3329.04	0.147623	0.563156	no	0.178181	0.304807	no	0.16287	0.41369	no	-0.0636405	0.999055	no	0.0311762	0.976458	no
slr1403-as8	NC_000911.1	1173127	1173217	-	91	1563.03	1572.01	1457.63	1530.89	1538.31	1419.45	1539.26	1499	1320.88	1094.11	1162.9	1192.63	1447.43	1482.53	1309.05	1413.01	1468.44	1324.91	1475.62	1422.99	1484.03	1388.75	1377.88	1416.89	-0.341045	0.0448975	no	-0.194551	0.270219	no	-0.17354	0.368857	no	-0.106342	0.999055	no	-0.0143085	0.98649	no
slr1403-as7	NC_000911.1	1173610	1173642	-	33	2164.59	2699.11	2192.46	2352.05	2734.97	2914.24	2691.17	2780.13	2433.8	2267.88	2090.62	2264.1	2883.66	2570.93	1816.4	2423.66	2690.11	2572.91	2665.99	2643	2677.69	2156.66	1819.81	2218.05	-0.0279193	0.949709	no	-0.288692	0.134149	no	0.10147	0.683741	no	0.168552	0.999055	no	-0.262876	0.690233	no
slr1403-as6	NC_000911.1	1174423	1174500	-	78	6201.64	5871.14	6348.77	6140.52	5596.6	6140.57	5868.74	5868.64	5484.65	4883.11	5981.57	5449.78	6204.2	6205.24	6381.29	6263.58	6625.07	6433.26	6233.23	6430.52	5151.34	5474.6	5414.83	5346.92	-0.153149	0.440644	no	-0.00916869	0.969917	no	-0.21537	0.179045	no	0.0613034	0.999055	no	-0.0579393	0.976458	no
slr1403-as2	NC_000911.1	1175684	1175889	-	206	1674.46	1605.05	1387.32	1555.61	1886.63	2160.3	1901.44	1982.79	1672.24	1446.72	1332.52	1483.83	2021.01	2027.17	1677.72	1908.63	1512.83	1479.67	1330.68	1441.06	1604.52	1691.9	1635.41	1643.94	-0.0543588	0.847405	no	-0.157997	0.289654	no	0.19878	0.200359	no	-0.113627	0.999055	no	-0.193173	0.690233	no
slr1403-as4	NC_000911.1	1175818	1175913	-	96	949.676	1007.48	1235.16	1064.11	940.146	962.486	1034.15	978.926	1129.72	870.071	892.223	964.005	1514.09	1452.4	1031.43	1332.64	1026.93	1158.61	1022.55	1069.36	1063.73	1025.42	931.466	1006.87	-0.117957	0.688707	no	0.345371	0.0512278	no	-0.263839	0.187414	no	-0.000572591	0.999655	no	0.111114	0.943902	no
slr1403-as3	NC_000911.1	1176523	1176594	-	72	3280.9	3198.95	3662.22	3380.69	2779.93	3024.95	3680.31	3161.73	3445.12	2867.75	3621.67	3311.52	4722.58	4462.25	3730.52	4305.12	3374.44	3573.12	3768.63	3572.06	3403.95	3344.17	3345.49	3364.53	-0.00956163	0.978562	no	0.344323	0.023706	no	-0.248133	0.138505	no	0.075025	0.999055	no	0.166844	0.760951	no
slr1403-as	NC_000911.1	1177778	1177881	-	104	3331.77	3443.1	3323.83	3366.23	2721.55	2864.79	3110.25	2898.86	3236.15	2859.19	3125.71	3073.68	2806.4	2908.71	2932.86	2882.66	2974.1	3249.28	3098.8	3107.39	3077.98	2967.54	2341.49	2795.67	-0.111997	0.606846	no	-0.112218	0.493628	no	-0.363629	0.0103423	no	-0.11951	0.999055	no	0.0183312	0.980977	no
sll1306-as	NC_000911.1	1185749	1185825	+	77	2123.9	2196.68	2171.58	2164.05	2439.95	2718.33	2775.56	2644.61	2277.7	2507.97	2369.03	2384.9	2215.5	2799.72	2335.38	2450.2	2245.13	2525.12	2008.51	2259.59	2446.73	2358.22	2382.61	2395.85	0.156157	0.452037	no	-0.215585	0.160725	no	0.138884	0.43874	no	0.0547844	0.999055	no	-0.0651027	0.973935	no
ncr0480	NC_000911.1	1190718	1190820	+	103	2719.28	2603.03	2286.83	2536.38	2473.78	2544.76	2747.89	2588.81	2509.03	2348.48	2332.98	2396.83	2625.2	2707.39	2548.81	2627.14	2649.15	2893.4	2382.63	2641.72	2330.9	2453.91	2268.12	2350.97	-0.0667557	0.802916	no	-0.0836467	0.642247	no	-0.120346	0.49405	no	0.0530205	0.999055	no	-0.0644378	0.973935	no
slr1856-as	NC_000911.1	1194600	1194630	-	31	1718.07	2408.88	2022.72	2049.89	1465.61	1094.91	1979.74	1513.42	1991.58	2004.64	1508.81	1835.01	2077.66	2265.71	2055.97	2133.11	1718.2	1780.29	1732.66	1743.72	1505.89	1351.73	1617.9	1491.84	-0.128593	0.710175	no	0.366308	0.0938227	no	-0.54457	0.0228242	no	-0.234365	0.999055	no	0.0327191	0.977308	no
slr1857-as	NC_000911.1	1195534	1195624	-	91	1445.98	1611.56	1439.96	1499.16	1626.02	1792.44	1753.48	1723.98	1422.95	1336.43	1214.3	1324.56	1753.5	2132.1	1892.71	1926.1	1365.75	1623.48	1414.56	1467.93	1538.99	1834.61	1725.98	1699.86	-0.158805	0.495423	no	0.0545981	0.786619	no	0.0544166	0.810238	no	-0.0350185	0.999055	no	0.0615661	0.976458	no
slr1864-as	NC_000911.1	1203898	1203975	-	78	3229.35	3102.82	2689.98	3007.39	2676.29	2804.35	3165.79	2882.14	3306.2	3024.1	2526.05	2952.12	4217.96	3985.26	3871.57	4024.93	3462.29	3243.84	2730.75	3145.63	2778.73	2728.77	2436.67	2648.06	-0.0149692	0.965083	no	0.37904	0.00650733	no	-0.212232	0.198293	no	0.060058	0.999055	no	-0.0491829	0.976458	no
slr1865-as	NC_000911.1	1204106	1204245	-	140	4730.76	5385.37	3818.54	4644.89	5170.53	5805.22	5110.88	5362.21	2478.15	3197.88	2476.47	2717.5	4530.08	4659.28	4790.97	4660.11	4185.04	4451.5	3750.62	4129.05	4906.45	5178.57	4468.68	4851.23	-0.755995	2.78334e-05	no	-0.306499	0.0388208	no	0.0636982	0.751669	no	-0.172009	0.999055	no	-0.0715318	0.966763	no
slr1866-as	NC_000911.1	1205740	1205843	-	104	9302.46	9516.1	7490.21	8769.59	14691.1	15416.4	12159.8	14089.1	9739.98	10334.8	8266.82	9447.21	15959.6	16763.5	15569	16097.4	8971.7	9490.69	7519.94	8660.78	12027.4	12832.7	11574.2	12144.7	0.122743	0.67789	no	0.0836072	0.705132	no	0.541979	0.00246525	no	-0.022737	0.999055	no	-0.144142	0.87858	no
slr1866-as2	NC_000911.1	1205744	1205991	-	248	4466.98	4737.96	3711.57	4305.5	6631.16	7000.99	5693.2	6441.78	4527.33	4767.77	3905.23	4400.11	7209.82	7613.11	6997.03	7273.32	4410.42	4483.24	3751	4214.88	5463.91	5912.48	5369.93	5582.11	0.0475963	0.89959	no	0.0667843	0.7758	no	0.439305	0.0178289	no	-0.0344029	0.999055	no	-0.136013	0.898786	no
sll1775-as	NC_000911.1	1209750	1209779	+	30	3258.27	3238.93	4341.07	3612.76	2271.7	1665.69	3152.83	2363.41	3897.39	3006.97	3137.7	3347.35	3558.86	2828.02	3566.13	3317.67	3675.54	2971.71	4692.14	3779.79	4140.31	2882.26	2815.71	3279.43	-0.0882266	0.873979	no	0.367277	0.260724	no	-0.738681	0.0306341	no	0.0663356	0.999055	no	0.512162	0.576306	no
ncr0490	NC_000911.1	1211301	1211412	+	112	3737.16	3863.91	3919.02	3840.03	4412.93	4419.58	4635.12	4489.21	4561.16	4480.62	4870.47	4637.41	4087.65	3874.46	3685.36	3882.49	3604.34	3972.39	3704.32	3760.35	3840.6	3895.81	3558.92	3765.11	0.291363	0.0504733	no	-0.314248	0.0251698	no	0.0788631	0.67721	no	-0.0353874	0.999055	no	-0.180886	0.727853	no
slr1869-as	NC_000911.1	1213240	1213317	-	78	2241.27	2387.68	2308.64	2312.53	2770.75	2574.69	2656.67	2667.37	2619.74	2792.79	2248.71	2553.75	2864.05	3601.89	2996.09	3154.01	2024.66	2547.18	2030.25	2200.7	2554.3	2566.75	2115.17	2412.07	0.157722	0.439487	no	0.128819	0.431544	no	0.0646206	0.750028	no	-0.0789199	0.999055	no	-0.078904	0.953307	no
ncl0520	NC_000911.1	1214993	1215056	-	64	949.676	1096.51	1030	1025.4	1218.35	1325.87	1365.07	1303.1	1511.04	1211.14	1278.95	1333.71	1350.89	1206.11	1126.27	1227.76	949.06	1406.25	1027.37	1127.56	1276.48	1215.96	1123.95	1205.46	0.406793	0.0373905	no	-0.18181	0.389087	no	0.20167	0.386732	no	0.127682	0.999055	no	-0.0383716	0.976458	no
ncr0500	NC_000911.1	1215104	1215138	+	35	14662.2	10436.6	10083.2	11727.3	15314.2	13442.2	11985.6	13580.7	15267	12715.2	10824.7	12935.6	11074.5	8166.16	11728.1	10322.9	13082.4	10576.9	8599.31	10752.9	12313.8	10832.2	12029.6	11725.2	0.146113	0.71953	no	-0.501647	0.0595905	no	0.0615934	0.854232	no	-0.132484	0.999055	no	-0.143033	0.943902	no
sll1773-as	NC_000911.1	1215449	1215559	+	111	3951.47	3858.19	3983.3	3930.99	3960.4	4187.58	4540.28	4229.42	5468.56	4635.36	5009.15	5037.69	4689.04	4535.86	4620.86	4615.25	3855.7	4237.65	4697.14	4263.5	4671.27	3775.11	4952.46	4466.28	0.374449	0.011926	no	0.0231496	0.913588	no	-0.0438905	0.831937	no	0.115075	0.999055	no	0.156543	0.78553	no
slr1871-as	NC_000911.1	1216726	1216756	-	31	1455.31	1218.95	933.564	1202.61	1188.34	1064.5	1444.04	1232.29	1057.48	1508.87	1395.65	1320.67	1254.09	1390.83	1272.74	1305.89	1055.03	1369.45	926.079	1116.85	1236.98	1652.12	1106.98	1332.03	0.121547	0.771744	no	-0.0352052	0.922781	no	-0.121643	0.713559	no	-0.115584	0.999055	no	0.17921	0.909856	no
sll1771-as	NC_000911.1	1219615	1219730	+	116	3089.74	3009.35	2979.98	3026.36	4371.91	4275.31	4680.69	4442.64	3631.43	3381.4	3140.05	3384.29	5617.41	5725.19	4519.8	5287.46	3173.94	3425.52	3065.64	3221.7	3614.75	4283.26	4198.53	4032.18	0.175655	0.350309	no	0.14383	0.357786	no	0.406067	0.00555535	no	0.0848149	0.999055	no	-0.0641938	0.97344	no
sll1770-as	NC_000911.1	1220581	1220661	+	81	2088.63	2265.92	2054.42	2136.32	2417.99	2688.85	2513.71	2540.18	2118	2054.14	1941.66	2037.94	2686.34	2867.51	2304.35	2619.4	2261.16	2211.75	2069.39	2180.76	2171.53	2471.68	1857.59	2166.93	-0.049414	0.87212	no	-0.0573055	0.758737	no	0.101407	0.58913	no	0.0263382	0.999055	no	-0.153707	0.798795	no
ssl3382-as2	NC_000911.1	1223209	1223338	+	130	2790.74	2778.7	2689.98	2753.14	3506.73	3637.2	3410.16	3518.03	2273.71	2572.63	2356.65	2401	3365.44	3600.11	3239.28	3401.61	2745.87	2916.19	2657.14	2773.07	3061.95	3213.13	3424.03	3233.04	-0.182153	0.318254	no	-0.154817	0.310504	no	0.206406	0.189912	no	0.00537604	0.999055	no	-0.0459722	0.976458	no
ssl3382-as	NC_000911.1	1223249	1223373	+	125	4701.93	4775.63	4308.92	4595.49	5439.8	5691	6619.5	5916.77	3439.9	3931.78	3536.05	3635.91	6586.98	6631.48	5972.89	6397.12	5008.7	4751.34	4437.77	4732.6	4891.68	5752.11	5683.33	5442.38	-0.321249	0.0390649	no	0.00886869	0.971744	no	0.216045	0.195115	no	0.038982	0.999055	no	-0.0431154	0.976458	no
slr1878-as	NC_000911.1	1229772	1229919	-	148	2214.24	2188.47	2156.41	2186.37	2526.42	2803.05	3029.56	2786.34	2384.8	2519.35	2393.97	2432.71	4049.98	3547.56	3501.53	3699.69	2222.5	2386.55	2233.85	2280.97	2613.51	2431.35	2492.58	2512.48	0.169613	0.367663	no	0.308034	0.0235225	no	0.199079	0.210078	no	0.0566881	0.999055	no	-0.0726536	0.957234	no
sll1755-as2	NC_000911.1	1245939	1246166	+	228	1978.71	2087.47	2041.49	2035.89	2062.73	2187.56	2131.23	2127.18	2187.85	2625.97	2395.07	2402.96	2249.74	2296.7	2099.88	2215.44	1782.85	2085.41	2043.06	1970.44	1996.3	2182.12	1768.5	1982.31	0.256687	0.103561	no	-0.0463254	0.807503	no	-0.0834215	0.658455	no	-0.0507852	0.999055	no	-0.029109	0.976458	no
sll1755-as	NC_000911.1	1246524	1246561	+	38	2308.49	2154.55	2263.62	2242.22	2439.74	2803.72	2489.07	2577.51	2659.93	2514.6	2261.73	2478.75	2718.01	2488.85	2655.63	2620.83	2336.15	2055.62	1949.64	2113.8	2303.42	2643.05	2049.26	2331.91	0.155795	0.570581	no	-0.0728079	0.749095	no	0.0419895	0.872367	no	-0.0900785	0.999055	no	-0.0639461	0.976458	no
slr1887-as	NC_000911.1	1247610	1247630	-	21	3938.57	4412.83	3407.02	3919.47	3479.18	2738.73	3747.64	3321.85	3772.51	3468.35	4148.34	3796.4	4918.3	4867.91	4949.95	4912.05	4004.82	3517.53	3836.62	3786.32	3255.09	3294.02	2828.28	3125.79	-0.0217841	0.958185	no	0.442084	0.0147305	no	-0.366028	0.0784558	no	-0.0482824	0.999055	no	-0.0331289	0.976458	no
slr2132-as2	NC_000911.1	1251242	1251310	-	69	6338.55	6389.2	5347.7	6025.15	6727.01	7330.95	7167.9	7075.28	6722.64	6440.04	5507.71	6223.47	8586	7951.92	7576.51	8038.14	6229.73	6189.52	5529.63	5982.96	5823.26	6304.35	5595.07	5907.56	0.0610859	0.822446	no	0.0808163	0.650376	no	0.0837753	0.654199	no	-0.0134806	0.999055	no	-0.18542	0.717396	no
slr2132-as	NC_000911.1	1251398	1251449	-	52	2891.96	3477.7	3030.09	3133.25	2833.72	2946.38	3415.72	3065.27	5179.94	5718.38	4295.04	5064.45	5278.03	4627.19	4742.19	4882.47	2875.26	2890.07	3490.61	3085.31	2709.26	2737.3	2792.02	2746.19	0.711133	3.58113e-05	no	0.569692	0.000464172	no	-0.17284	0.339051	no	-0.0201865	0.999055	no	-0.0822701	0.953307	no
sll2013-as	NC_000911.1	1254438	1254467	+	30	1315.84	1289.58	1286.24	1297.22	1043.75	1319.98	1419.98	1261.24	1147.36	1158.24	876.997	1060.87	715.64	1089.48	834.626	879.917	996.756	1273.59	648.256	972.867	1528.3	1175.08	857.911	1187.1	-0.279876	0.439807	no	-0.62186	0.0346737	no	-0.20521	0.519617	no	-0.4301	0.999055	no	-0.023028	0.986094	no
ncl0530	NC_000911.1	1255835	1255915	-	81	5438.19	4942.82	5101.31	5160.77	6276.17	7612.58	5794	6560.92	4553.03	4941.49	4280.32	4591.61	6024.56	5597.66	5498.6	5706.94	5710.58	5146.77	4996.26	5284.54	5742.71	5551.03	5083.92	5459.22	-0.156388	0.431486	no	-0.303622	0.0298234	no	0.194891	0.220217	no	0.029651	0.999055	no	-0.190891	0.690233	no
sll2010-as	NC_000911.1	1257290	1257411	+	122	2234.15	2839.23	2708.23	2593.87	3266.14	2712.61	3763.98	3247.57	2816.91	3215.1	3148.56	3060.19	4004.67	4696.9	4061.18	4254.25	2129.34	2797.72	2611.24	2512.77	2500.86	3151.23	3121.15	2924.41	0.261943	0.163365	no	0.279111	0.0863546	no	0.186719	0.311866	no	-0.0496818	0.999055	no	-0.0767259	0.958931	no
sll2006-as	NC_000911.1	1263896	1264022	+	127	2910.93	2989.57	2981.4	2960.63	2789.47	2732.02	3075.7	2865.73	2602.75	3598.89	3084.45	3095.37	2974.35	3329.23	3279.95	3194.51	2796.02	3209.04	3317.84	3107.64	2894.69	2880.52	2785.22	2853.48	0.0797688	0.74	no	0.0501477	0.785464	no	-0.193267	0.221466	no	0.0668846	0.999055	no	0.0670365	0.970201	no
slr2141-as	NC_000911.1	1268778	1268899	-	122	3163.77	3525.07	3307.86	3332.23	3819.72	3276.77	3616.03	3570.84	3139.35	3527.3	2923.32	3196.66	4418.45	4235.19	4073.62	4242.42	3630.6	3848.61	3324.78	3601.33	3949.44	3434.73	3651.26	3678.48	-0.0435331	0.879408	no	0.139739	0.379231	no	-0.0407667	0.84017	no	0.10704	0.999055	no	0.112279	0.888632	no
sll2003-as	NC_000911.1	1269634	1269685	+	52	3145	2993.25	3277.45	3138.57	2066.26	2212.05	2568.73	2282.35	3152.1	2595.76	2777.16	2841.67	2443.74	2393.83	2772.36	2536.64	3036.99	2857.41	2724.81	2873.07	3286.39	2737.3	2157.47	2727.05	-0.126305	0.620368	no	0.0474654	0.829479	no	-0.611393	0.00250055	no	-0.132956	0.999055	no	0.321722	0.449072	no
slr2143-as	NC_000911.1	1272216	1272243	-	28	447.565	739.042	488.084	558.23	899.032	875.497	618.876	797.802	526.85	429.567	480.26	478.892	828.927	670.579	487.768	662.425	700.844	697.442	595.337	664.541	654.987	760.157	612.794	675.979	-0.16008	0.804744	no	-0.348326	0.292206	no	0.403082	0.277286	no	0.251225	0.999055	no	-0.163648	0.953307	no
sll2002-as	NC_000911.1	1273259	1273352	+	94	1706.46	2316.26	1701.88	1908.2	2044.4	2046.17	1943.31	2011.29	2051.77	1841.14	1486.54	1793.15	2537.05	2530.13	2284.32	2450.5	1898.74	1960.06	1783.2	1880.67	2013.1	2122.78	1811.3	1982.4	-0.0637095	0.822446	no	0.17927	0.254162	no	-0.058462	0.77955	no	-0.0213225	0.999055	no	0.0504571	0.976458	no
slr1803-as	NC_000911.1	1275010	1275042	-	33	987.355	845.176	1023.15	951.893	855.841	857.13	1050.21	921.062	1125.84	1052.94	1009.88	1062.89	914.331	1032.59	1103.64	1016.85	764.557	1029.16	1150.58	981.435	1313.58	705.449	799.917	939.65	0.166365	0.690898	no	0.0246293	0.954776	no	-0.201771	0.535953	no	0.0403578	0.999055	no	0.0672405	0.976458	no
sll1710-as	NC_000911.1	1276148	1276230	+	83	4053.96	3685.53	4261.65	4000.38	5030.14	5407.15	4375.63	4937.64	3633.65	3695.31	3571.39	3633.45	3670.25	3544.1	3839.46	3684.6	4075.59	4204.38	4150.62	4143.53	4579.89	4495.69	4229.93	4435.17	-0.125474	0.554396	no	-0.526839	0.000220843	no	0.153451	0.344187	no	0.0448244	0.999055	no	-0.0819234	0.943902	no
sll1703-as	NC_000911.1	1283001	1283107	+	107	1955.9	2522.53	2299.01	2259.15	2243.58	1894.5	2881.34	2339.81	2333.53	2741.55	2049.06	2374.72	2602.99	2768.66	2460.62	2610.76	1737.92	2221.84	2371.46	2110.4	1963.29	2523.79	2337.52	2274.87	0.0914573	0.770461	no	0.0476472	0.8368	no	-0.0839686	0.719116	no	-0.0991295	0.999055	no	0.0331449	0.976458	no
sll1699-as	NC_000911.1	1286835	1286926	+	92	3766.35	3413.01	3005.9	3395.09	4324.51	4160.81	4135.93	4207.08	3557.3	3558.97	3425.37	3513.88	4597.84	4316.11	4065.91	4326.62	3372.18	3746.94	3352.01	3490.37	3651.62	3506.43	4024.15	3727.4	0.0625502	0.815386	no	-0.0659634	0.704856	no	0.160834	0.3212	no	0.0353932	0.999055	no	-0.100396	0.910781	no
ncl0540	NC_000911.1	1289112	1289326	-	215	1710.74	1885.19	2043.41	1879.78	1690.57	1512.93	1998.15	1733.89	2172.75	2685.29	2474.63	2444.22	2146.92	2155.79	2147.44	2150.05	1779.82	2116.72	2045.99	1980.84	1845.6	1738.64	1812.51	1798.92	0.397274	0.00591413	no	0.203928	0.173537	no	-0.2604	0.100621	no	0.0706211	0.999055	no	0.125759	0.850405	no
sRNA_39	NC_000911.1	1289167	1289313	-	147	69939.4	58701.1	57476.3	62038.9	24258.2	31043.3	36528.4	30610	33956.3	41447.5	38607.8	38003.9	24003.4	26236.5	38593.1	29611	74693.1	71344.1	57045.2	67694.2	40864.4	42324.5	34603.8	39264.2	-0.689043	0.0117204	no	-0.138742	0.650376	no	-1.17174	0.000340579	down	0.118239	0.999055	no	0.436329	0.530542	no
ncl0550	NC_000911.1	1289256	1289319	-	64	1165.07	1131.66	1563.84	1286.86	1477.37	1119.63	1793.77	1463.59	1562.26	2380.52	2110.27	2017.68	1210.36	1222.41	1227.04	1219.94	1321.38	1499.12	1649.58	1490.03	1536.99	1413.42	1500.31	1483.57	0.660051	0.00673694	no	-0.384455	0.115694	no	0.0547677	0.867916	no	0.205269	0.999055	no	0.0765143	0.976458	no
slr1816-as	NC_000911.1	1293665	1293782	-	118	3956.02	3789.43	3270.11	3671.85	4245.78	3907.21	4246.47	4133.15	4866.34	5136.19	4603	4868.51	4258.44	4508.41	4166.7	4311.18	3919.98	3928.7	3570.9	3806.52	3871.39	3742.81	3422.7	3678.96	0.421587	0.0020744	no	-0.0469568	0.804996	no	0.0249646	0.902478	no	0.0484251	0.999055	no	-0.0975054	0.933047	no
sll1695-as	NC_000911.1	1296851	1296941	+	91	23156.3	14424.9	11334.1	16305.1	49914	27311.4	22247.8	33157.7	14547.7	8407.76	7221.57	10059	17790	13289.3	11806.5	14295.3	16337.6	13575.6	6808.21	12240.5	36981.6	28717.9	21045.3	28914.9	-0.69158	0.319683	no	-1.33261	0.0252862	down	0.88679	0.149018	no	-0.426191	0.999055	no	-0.13857	0.976458	no
sll1694-as	NC_000911.1	1297409	1297445	+	37	3979.7	3671.76	3954.33	3868.6	5741.48	4714.22	6166.46	5540.72	4503.81	3557.79	3065.54	3709.05	6461.15	6540.66	4511.49	5837.77	4091.41	4222.35	4004.67	4106.14	7953.18	6291.84	5118.93	6454.65	-0.0480453	0.911325	no	-0.0359559	0.892606	no	0.374827	0.104428	no	0.0802481	0.999055	no	0.276228	0.690233	no
sll1691-as	NC_000911.1	1300428	1300564	+	137	10592.6	11328.4	10579.8	10833.6	9482.97	9469.72	11004.2	9985.65	8797.65	9901.28	9388.78	9362.57	11325.4	12065.7	11962.8	11784.6	10517.8	11868.2	11545.6	11310.5	9997.35	10418.9	12803.6	11073.3	-0.191738	0.452037	no	0.136214	0.537099	no	-0.265019	0.19516	no	0.0589952	0.999055	no	0.227831	0.738578	no
ncl0560	NC_000911.1	1302811	1302982	-	172	899.813	936.32	822.598	886.244	824.58	981.215	1137.6	981.133	864.016	889.658	720.633	824.769	748.926	764.148	666.113	726.395	771.472	888.551	996.074	885.365	993.558	1036.38	801.894	943.943	-0.0901895	0.734704	no	-0.530506	0.00181902	no	-0.00704528	0.975755	no	-0.00177086	0.999055	no	0.0211788	0.980977	no
sll1687-as	NC_000911.1	1309017	1309057	+	41	6923.06	6407.65	6705.72	6678.81	9419.25	8002.67	10724.7	9382.19	8981.68	10724	10524	10076.6	7897.04	7700.45	7106.35	7567.95	5948.63	6875.31	7002.06	6608.67	8275.2	9295.71	7870.9	8480.6	0.607661	0.000110573	no	-0.417977	0.00373691	no	0.343551	0.0223609	no	-0.0194486	0.999055	no	-0.0757862	0.947984	no
ncl0570	NC_000911.1	1311357	1311440	-	84	1484.42	1553.06	1531.24	1522.91	1410.68	1189.78	1942.58	1514.35	1424.45	1431.89	1197.17	1351.17	1347.01	1349.44	1689.12	1461.86	1657.55	1657.69	1576.54	1630.59	1627.54	1575.74	1241.3	1481.53	-0.157436	0.566739	no	-0.168595	0.408086	no	-0.145737	0.510248	no	0.0950117	0.999055	no	0.0276296	0.976458	no
sRNA_38	NC_000911.1	1311381	1311445	-	65	3692.06	3626.5	3994.78	3771.11	3419.36	3539.29	3998.89	3652.51	3555.56	3577.52	3696.88	3609.99	3651.1	3573.36	4073.91	3766.13	3709.08	4179.98	4245.72	4044.93	4027.02	3284.76	3319.97	3543.92	-0.0463871	0.876327	no	-0.0600607	0.748873	no	-0.195288	0.232837	no	0.0965314	0.999055	no	0.0271141	0.976458	no
sll1631-as	NC_000911.1	1312502	1312601	+	100	2606.62	2897.05	2733.27	2745.64	2511.15	2281.68	2555.96	2449.6	2420.39	2265.25	2058.02	2247.89	2402.23	2621.72	2405.24	2476.39	2504.35	2504.73	2685.63	2564.9	2659.25	2461.01	2039.19	2386.48	-0.270167	0.0846047	no	-0.0947106	0.596136	no	-0.304811	0.0456284	no	-0.0995775	0.999055	no	0.0271684	0.976458	no
slr1734-as	NC_000911.1	1317518	1317620	-	103	2944.37	3057.25	2981.46	2994.36	3266.58	2974.99	3483.93	3241.83	3103.13	3444.87	3014.15	3187.38	3684.3	3774.15	3543.29	3667.25	2984.83	3355.02	2967.05	3102.3	3164.52	2964.06	2883.2	3003.93	0.105482	0.644599	no	0.0696497	0.69299	no	-0.0290257	0.883454	no	0.0458045	0.999055	no	-0.0402338	0.976458	no
ncl0580	NC_000911.1	1320692	1320824	-	133	1870.35	1982.05	1849.58	1900.66	1957.33	1864.42	2079.21	1966.98	1902	2220.68	1903.46	2008.71	2211.93	2253.56	2167.86	2211.12	1721.37	1768.34	1873.05	1787.59	1786.33	2020.42	1801.17	1869.3	0.0951919	0.693135	no	0.0614021	0.739146	no	-0.0942011	0.60803	no	-0.0903516	0.999055	no	-0.000759343	0.999356	no
ncr0510	NC_000911.1	1325546	1325693	+	148	2298.91	2206.71	2411.71	2305.77	2265.06	2153.25	2707.58	2375.3	2384.8	2207.82	2548.03	2380.22	2685.61	2720.58	2348.03	2584.74	2260.38	2702.07	2540.46	2500.97	2579.71	2440.34	2265.17	2428.41	0.0639162	0.807509	no	0.0157799	0.943051	no	-0.105232	0.549535	no	0.110843	0.999055	no	0.10339	0.909856	no
slr1744-as2	NC_000911.1	1333496	1333547	-	52	2855.81	3875.65	3308.37	3346.61	3412.27	3191.16	4137.74	3580.39	2847.39	3713.73	3271.87	3277.67	3749.3	4038.76	3691.61	3826.56	2569.76	2988.04	3170.04	2909.28	3590.98	3479.18	3388.5	3486.22	-0.00529336	0.985463	no	-0.013467	0.957604	no	-0.0348183	0.872367	no	-0.201738	0.999055	no	0.0313235	0.976458	no
slr1744-as	NC_000911.1	1334020	1334127	-	108	1612.89	2232.6	1927.88	1924.46	2461.58	2060.29	2627.36	2383.07	1770.62	2679.05	2701.37	2383.68	2439.19	2981.27	2360.56	2593.67	1635.3	1973.28	2083.68	1897.42	2400.52	2728.3	2346.42	2491.75	0.336987	0.168916	no	0.00802641	0.983368	no	0.178515	0.471497	no	-0.0205834	0.999055	no	0.132345	0.933162	no
ncr0520	NC_000911.1	1335371	1335443	+	73	2506.36	2871.66	3193.59	2857.2	2918.47	2453.98	2878.2	2750.22	2462.38	2224.33	2683.05	2456.59	3211.24	2934.08	3149.34	3098.22	2905.78	2849.58	3907.29	3220.89	2991.9	2687.89	2919.97	2866.58	-0.192377	0.429167	no	0.0601578	0.786343	no	-0.189611	0.363759	no	0.174096	0.999055	no	0.125247	0.911061	no
slr1747-as	NC_000911.1	1336110	1336159	-	50	2055.22	2213.27	1865.05	2044.51	2308.54	2017.68	2093.86	2140.03	2360.29	2231.84	1859.23	2150.45	2564.7	2781.66	2261.08	2535.81	1981.05	1952.84	1889.2	1941.03	2384.15	1902.29	2019.39	2101.95	0.0892034	0.771744	no	0.131083	0.513892	no	-0.0709444	0.768761	no	-0.0767642	0.999055	no	0.0327801	0.976458	no
slr0851-as	NC_000911.1	1338050	1338069	-	20	2443.7	2474.19	2974.44	2630.78	3161.96	3535.66	2743.68	3147.1	2458.63	2940.14	2397.13	2598.64	3800.63	3546.62	2503.88	3283.71	1822.19	2844.35	3194.97	2620.51	2375.82	2760.32	2771.71	2635.95	-0.00605277	0.988279	no	-0.0255774	0.939866	no	0.105728	0.731865	no	-0.00963267	0.999055	no	-0.166563	0.910695	no
slr0854-as	NC_000911.1	1340993	1341056	-	64	2672.8	3331.72	3303.54	3102.68	3175.39	2872.73	3497.29	3181.8	2962.31	3560.33	3316.15	3279.6	3209.5	2998.98	3200.98	3136.49	3183	3502.37	3414.92	3366.76	3113.05	3647.87	3361.53	3374.15	0.102848	0.671998	no	-0.129463	0.443655	no	-0.0984444	0.598292	no	0.114243	0.999055	no	0.15678	0.78553	no
sll0855-as	NC_000911.1	1343424	1343476	+	53	5532.91	4838.03	5414.97	5261.97	6742.12	6991.27	5994.14	6575.84	5092.52	4274.05	4622.16	4662.91	6700.23	6639.25	5654.84	6331.44	4901.5	6808.5	4490.61	5400.2	5992.62	5258.35	5304.36	5518.45	-0.160401	0.442814	no	-0.16014	0.320646	no	0.170249	0.32884	no	0.0240287	0.999055	no	-0.181593	0.752195	no
sll0854-as	NC_000911.1	1344465	1344696	+	232	2825.06	3191.62	2959.19	2991.96	2807.87	2812.27	4313.46	3311.2	2404.47	2497.16	2555.39	2485.67	2818.71	3162.34	2721.04	2900.7	2755.04	2726.51	2762.27	2747.94	2827.84	3431.77	2901.42	3053.68	-0.247261	0.169189	no	-0.292786	0.0658499	no	-0.00354811	0.98736	no	-0.124818	0.999055	no	-0.038718	0.976458	no
ncl0590	NC_000911.1	1350006	1350188	-	183	2287.23	2767.94	2301.88	2452.35	3036.32	2957.33	2864.41	2952.69	2086.93	2753.19	1990.42	2276.85	2898.07	3123.67	2976.96	2999.57	2594.02	2639.97	2560.64	2598.21	2837.95	2736.88	2607.27	2727.37	-0.0904636	0.713613	no	-0.084518	0.634709	no	0.126997	0.464399	no	0.0820869	0.999055	no	-0.043001	0.976458	no
sll0847-as	NC_000911.1	1352255	1352383	+	129	2826.94	2831.63	2673.44	2777.34	2465.41	2879.69	2927.27	2757.46	2769.94	2724.66	2828.15	2774.25	3450.01	3509.42	3540.84	3500.09	2832.35	3198.78	2929	2986.71	2836.89	2701.8	2481.14	2673.28	0.0159826	0.959606	no	0.243317	0.0863546	no	-0.161879	0.326709	no	0.100221	0.999055	no	0.0314988	0.976458	no
sll0843-as2	NC_000911.1	1357702	1357803	+	102	3986.84	4745.5	3846.12	4192.82	5814.69	6063.78	5358.53	5745.67	5576.12	4782.32	5049.9	5136.11	6889.03	6613.26	6055.13	6519.14	4544.04	4778.04	4076.57	4466.21	5091.62	5634.11	4548.35	5091.36	0.314185	0.0363729	no	0.0758925	0.680242	no	0.312724	0.0402673	no	0.0879439	0.999055	no	-0.103274	0.916624	no
sll0843-as	NC_000911.1	1358380	1358470	+	91	4482.53	5042.3	3993.01	4505.95	4763.35	4040.76	4831.99	4545.37	7474.97	8238.87	6778.26	7497.36	6599.53	5800.22	6028.32	6142.69	4210.2	4096.01	4111.39	4139.2	4497.88	4297.81	4322.19	4372.63	0.751784	1.87569e-06	no	0.327172	0.0203753	no	-0.127597	0.467825	no	-0.122858	0.999055	no	0.0142633	0.982256	no
sll0842-as	NC_000911.1	1359165	1359249	+	85	6671.34	6911.84	7499.94	7027.71	6486.45	7054.68	7517.52	7019.55	7256.99	6053.24	6837.14	6715.79	7550.06	7363.22	7159.04	7357.44	7266.79	8760.3	8095.02	8040.7	8963.86	6291.42	6715.78	7323.69	-0.0473391	0.878361	no	-0.0350386	0.869388	no	-0.150639	0.395007	no	0.188073	0.999055	no	0.135415	0.823457	no
slr0864-as	NC_000911.1	1360457	1360565	-	109	2040.73	2261.64	1873.31	2058.56	1943.31	1998.14	2563.51	2168.32	1639.09	1961.73	1727.17	1776	1868.51	2507.32	1935.16	2103.66	1577.44	1643.59	2107.04	1776.02	1629	2068.64	1961.63	1886.42	-0.196186	0.409931	no	-0.152194	0.436679	no	-0.0705128	0.762113	no	-0.209623	0.999055	no	-0.120341	0.919015	no
slr0865-as	NC_000911.1	1363174	1363296	-	123	5104.42	5003.23	4372.45	4826.7	6738.73	6768.54	5782.04	6429.77	4441.98	4557.99	4182.97	4394.31	5651.53	5450.25	5298.92	5466.9	5052.16	5052.94	4404.52	4836.54	4290.09	4818.19	5268.72	4792.34	-0.119467	0.624212	no	-0.341192	0.0188648	no	0.269277	0.0977282	no	-0.00133181	0.999055	no	-0.349699	0.27559	no
slr0869-as2	NC_000911.1	1367208	1367389	-	182	3293.04	3141.55	2864.45	3099.68	4043.11	4183.22	4121.87	4116.07	3401.26	3353.92	2960.27	3238.48	4892.26	4613.81	4102.26	4536.11	3286.01	3281.94	2663.75	3077.23	3590.98	3872.05	3883.45	3782.16	0.0773394	0.771744	no	0.0341971	0.869669	no	0.261708	0.116203	no	-0.0165725	0.999055	no	-0.0472279	0.976458	no
slr0869-as	NC_000911.1	1367371	1367461	-	91	1614.68	1547.29	1453.21	1538.39	1831.8	1953.03	1943.9	1909.58	1464.97	1398.85	1191.82	1351.88	1877.84	1891.38	1475.81	1748.34	1684.08	1590.82	1429.83	1568.24	1914.58	1999.07	1689.72	1867.79	-0.174926	0.431085	no	-0.227998	0.154466	no	0.159201	0.395007	no	0.0231828	0.999055	no	0.0419651	0.976458	no
slr0872-as2	NC_000911.1	1371163	1371254	-	92	1818.47	1818.97	2167.04	1934.83	1601.67	1393.77	1867.84	1621.09	2001.35	2186.22	1938.29	2041.96	2220.08	2018.22	2202.03	2146.77	1919.7	2224.17	1972.95	2038.94	1866.58	1641.16	1757.43	1755.06	0.0920314	0.713613	no	0.294046	0.0531248	no	-0.395155	0.0139556	no	0.0677812	0.999055	no	0.179342	0.760675	no
slr0872-as	NC_000911.1	1371869	1371968	-	100	3778.34	3895.72	3866.77	3846.94	3634.72	3686.52	3812.27	3711.17	3972.06	4049.38	3975.72	3999.05	4839.27	5208.66	5227.79	5091.91	4008.83	4066.99	4037.71	4037.84	4093.07	3418.81	4256.56	3922.81	0.0732671	0.771744	no	0.350986	0.0108263	no	-0.19841	0.215296	no	0.0663639	0.999055	no	0.155553	0.785433	no
sll1161-as	NC_000911.1	1381725	1381777	+	53	1548.74	1595.7	1835.32	1659.92	1633.4	1850.11	1948.1	1810.53	1670.02	1487.72	1367.89	1508.54	1642.21	1627.01	1775.19	1681.47	1710.24	1409.76	1397.86	1505.95	1730.15	1443.22	1768.12	1647.17	-0.118607	0.706212	no	-0.208187	0.290387	no	-0.0257951	0.918511	no	-0.145554	0.999055	no	-0.0579002	0.976458	no
ssr2078-as	NC_000911.1	1384888	1385120	-	233	2478.12	2950.1	3162.13	2863.45	3420.33	2500.76	3466.01	3129.03	2904.17	3332.47	3659.8	3298.81	2567.54	2477.23	2470.01	2504.93	2484.54	2698.41	2891.51	2691.49	2626.08	2818.99	2958.36	2801.14	0.226683	0.274292	no	-0.428497	0.0160443	no	-0.0140601	0.9487	no	-0.0920179	0.999055	no	-0.0871894	0.953307	no
ssr2078-as2	NC_000911.1	1384903	1385030	-	128	1754.94	1799.41	2000.34	1851.56	2148.91	1753.1	2355.03	2085.68	2324.18	2646.76	2615	2528.65	1854.08	1689.64	1716.08	1753.27	1646.25	1754.5	1826.84	1742.53	1784.47	1779.76	1755.52	1773.25	0.467028	0.00140623	no	-0.360195	0.0117325	no	0.0313933	0.880921	no	-0.0914335	0.999055	no	-0.16641	0.760951	no
slr1246-as	NC_000911.1	1385590	1385787	-	198	2512.69	2444.65	2306.14	2421.16	2843.5	2585.68	2829.74	2752.97	2364.82	2301.63	2362.28	2342.91	2379.61	2096.78	2444.86	2307.08	2364.46	2508.58	2221.66	2364.9	2622.95	2643.75	2369.76	2545.49	-0.0304	0.923374	no	-0.359732	0.0102327	no	0.0397827	0.843108	no	-0.0391002	0.999055	no	-0.0424346	0.976458	no
sRNA_37	NC_000911.1	1388557	1388626	-	70	1897.67	1953.64	1803.04	1884.78	2026.11	2060.79	1897.89	1994.93	1849.83	1613.26	1586.95	1683.35	2138.63	2245.2	2211.22	2198.35	1949.01	1746.64	1375.89	1690.51	1750.6	1966.91	1536.7	1751.4	-0.144873	0.562625	no	0.0332457	0.882545	no	-0.064975	0.77286	no	-0.163139	0.999055	no	-0.115447	0.919015	no
sRNA_2	NC_000911.1	1388746	1388801	+	56	4173.54	4884.11	5010.04	4689.23	4407.45	4646.87	4628.68	4561	4595.31	4784.89	3706.36	4362.19	4952.84	5041.76	4538.96	4844.52	4622.23	4912.42	4431.95	4655.53	4629.57	4062.09	3829.96	4173.87	-0.0874153	0.721018	no	-0.0170288	0.939866	no	-0.183762	0.266648	no	-0.0158398	0.999055	no	-0.0567297	0.976458	no
slr1248-as	NC_000911.1	1390781	1390838	-	58	3954	4514.03	3645.28	4037.77	3990.83	4161.51	4655.8	4269.38	3739.76	3824.95	3568.47	3711.06	5392.31	5767.15	5075.78	5411.75	4156.73	4538.08	3784.15	4159.65	4513.04	4220.18	3663.76	4132.33	-0.101992	0.67789	no	0.237267	0.104866	no	-0.0639428	0.750028	no	0.0390767	0.999055	no	0.0241867	0.976458	no
slr1249-as	NC_000911.1	1391104	1391165	-	62	3597.84	3976.11	4045.44	3873.13	3376.85	3436.82	3656.69	3490.12	3190.06	3664.4	3196.8	3350.42	3846.49	4026.68	3646.9	3840.02	3556.97	4053.57	3450.39	3686.98	3092.46	2896.57	2841.96	2943.66	-0.192203	0.289809	no	0.0322645	0.871643	no	-0.294434	0.0567336	no	-0.0775299	0.999055	no	-0.173445	0.760675	no
ncl0600	NC_000911.1	1395845	1395870	-	26	5060.92	5657.75	5828.29	5515.66	5620.22	6164.74	5984.45	5923.14	5221.97	4677.5	4463.69	4787.72	8346.65	8224.62	7923.11	8164.8	4726.21	5992.4	5146.86	5288.49	6091.84	6165.32	5875.93	6044.36	-0.182373	0.399015	no	0.361694	0.0151926	no	-0.0434029	0.845589	no	-0.067472	0.999055	no	0.106315	0.929708	no
ssr2087-as	NC_000911.1	1395870	1395957	-	88	5938.37	6691.55	5768.91	6132.94	11107.3	11421.3	10703.2	11077.2	4150.5	4814.18	3969.74	4311.47	6824.52	6689.42	7014.13	6842.69	5484.64	5465.82	5256.55	5402.34	9406.64	9107.85	8267.9	8927.46	-0.491485	0.000540327	no	-0.799826	7.04353e-07	no	0.70943	9.52566e-06	no	-0.184969	0.999055	no	-0.23936	0.576306	no
ncl0610	NC_000911.1	1396224	1396290	-	67	4021.4	4015.1	4427.46	4154.65	4682.69	4967.52	4526.11	4725.44	5072.21	3979.37	4747.13	4599.57	6833.08	6092.67	5220.66	6048.8	4700.19	5107.03	4616.58	4807.93	4081	4755.24	4550.58	4462.27	0.166242	0.363401	no	0.252985	0.0658499	no	0.0373079	0.849306	no	0.204144	0.999055	no	-0.00540182	0.990715	no
slr1254-as	NC_000911.1	1399204	1399284	-	81	3813.69	4198.62	4684.47	4232.26	3342.74	2944.93	4127.11	3471.59	4397.89	4586.76	4547.39	4510.68	4813.92	5331.52	5198.85	5114.76	3945.49	4171.92	4173.07	4096.83	3262.44	3793.75	3927	3661.06	0.111004	0.619426	no	0.449797	0.00261069	no	-0.427736	0.00719161	no	-0.0517525	0.999055	no	0.15147	0.78553	no
ncl0620	NC_000911.1	1400361	1400415	-	55	4465.88	5169.21	5422.69	5019.26	3728.49	4457.08	5421.73	4535.76	5274.89	8164.37	9662.91	7700.72	3977.34	4349.51	4414.55	4247.13	3788.81	4584.92	4697.75	4357.16	4092.31	4595.5	4487.54	4391.78	0.643994	0.0169397	no	-0.19525	0.505968	no	-0.295682	0.309229	no	-0.20758	0.999055	no	0.0364921	0.976458	no
sRNA_3	NC_000911.1	1401476	1401615	+	140	279303	310751	468750	352935	160830	144383	221903	175705	322089	282321	383348	329253	260333	249873	299685	269963	291798	320514	464641	358984	291820	241673	257897	263797	-0.0814033	0.899739	no	0.524038	0.119291	no	-1.16183	0.00276246	down	0.0228282	0.999055	no	0.666709	0.362723	no
sRNA_36	NC_000911.1	1401616	1401663	-	48	50401.4	50027.3	33814.1	44747.6	32642.9	34904.8	40914.6	36154.1	18804	18668.2	15566.7	17679.7	22097.8	20775.5	19964.6	20946	36521.8	30513.1	25332.1	30789	37460.8	35640.3	26012.3	33037.8	-1.32307	1.75535e-06	down	-0.889756	0.000220843	no	-0.454365	0.0387115	no	-0.541273	0.999055	no	-0.0565923	0.976458	no
slr1263-as	NC_000911.1	1407105	1407213	-	109	3132.95	3095.31	3053.35	3093.87	2968.48	2871.78	3471	3103.75	3117.78	2979.38	2590.76	2895.97	3651.84	3630.19	3605.81	3629.28	3283.47	3248.24	2999.14	3176.95	2837.37	3148.73	3075.65	3020.58	-0.0816455	0.725245	no	0.120294	0.449469	no	-0.142726	0.392091	no	0.0333975	0.999055	no	0.03609	0.976458	no
slr2057-as	NC_000911.1	1412807	1412872	-	66	1395.59	1172.34	1230.21	1266.05	1646.56	1557.12	1334.65	1512.78	1399.02	1123.82	947.866	1156.9	1230.83	1506.73	954.187	1230.58	948.617	1222.13	1318.96	1163.24	1389.37	1501.6	1339.86	1410.28	-0.122751	0.713613	no	-0.405805	0.0529254	no	0.102893	0.693239	no	-0.125506	0.999055	no	-0.0311012	0.976458	no
ncr0530	NC_000911.1	1413707	1413767	+	61	1653.79	1755.16	1541.91	1650.29	1459.44	1669.3	1953.01	1693.92	1657	1621.24	1591.05	1623.1	2054.65	1675.84	1853.34	1861.28	1639.13	1586.77	1548.53	1591.48	1776.57	1711.91	1860.79	1783.09	-0.00595456	0.985751	no	0.0408594	0.868819	no	-0.114093	0.611399	no	-0.0545142	0.999055	no	0.154919	0.835541	no
ncr0540	NC_000911.1	1413997	1414089	+	93	1488.99	1325.37	1236.11	1350.16	1201.54	1409.2	1420.75	1343.83	975.229	1005.91	1012.16	997.768	1247.85	1293.62	1125.89	1222.45	1296.19	1223.38	1364.22	1294.6	1443.15	1265.91	1057.31	1255.46	-0.426889	0.010646	no	-0.233787	0.185066	no	-0.168331	0.397074	no	-0.0620113	0.999055	no	-0.0257965	0.976458	no
ncr0550	NC_000911.1	1419712	1419783	+	72	2201.77	2124.3	2355.88	2227.32	2822.57	2815.43	2928.2	2855.4	2337.22	2821.35	2216.85	2458.48	3497.61	3737.86	3467.07	3567.51	2024.66	2558.97	2276.61	2286.75	2778.73	2956.17	2199.77	2644.89	0.151877	0.481034	no	0.214119	0.14927	no	0.210126	0.210078	no	0.0308191	0.999055	no	-0.0415679	0.976458	no
slr2062-as	NC_000911.1	1422133	1422208	-	76	4081.08	3717.2	3448.32	3748.87	3247.59	3424.01	4256.13	3642.58	3695.14	3789.48	4061.88	3848.83	3550.21	3577.73	3683.93	3603.96	3823.9	4133.58	4191.73	4049.74	4091.32	4218.37	3455.96	3921.88	0.0528148	0.853797	no	-0.118404	0.47646	no	-0.194433	0.220217	no	0.108696	0.999055	no	0.180039	0.723079	no
ncr0560	NC_000911.1	1422231	1422271	+	41	1467.14	1909.13	1294.09	1556.78	1796.99	1701.72	2553.49	2017.4	1665.74	1564.6	1240.63	1490.32	1542.61	1797.9	1499	1613.17	1572.63	1967.33	1716.64	1752.2	1606.24	2060.3	1625.69	1764.08	-0.0358249	0.935951	no	-0.434467	0.0357867	no	0.243437	0.288551	no	0.169983	0.999055	no	-0.119621	0.943902	no
sll1951-as	NC_000911.1	1423944	1424064	+	121	8156.03	10610.6	7779.92	8848.83	10980.5	11290.7	10561.8	10944.3	6131.91	7377.97	5513.24	6341.04	10559.6	11092.2	9970.36	10540.7	8672.71	8315.17	7347.41	8111.76	9548.73	11082	9566.29	10065.7	-0.462451	0.00610534	no	-0.161374	0.408086	no	0.165661	0.417033	no	-0.126382	0.999055	no	-0.049012	0.976458	no
ncl0640	NC_000911.1	1430242	1430362	-	121	5137.01	5866.66	3820.2	4941.29	5764.24	5812.9	7232.15	6269.77	2199	2672.86	2092.23	2321.36	6258.05	8023.14	6038.65	6773.28	5722.6	5241.71	3788.51	4917.61	6420.94	7486.92	6163	6690.29	-1.0724	3.19543e-05	down	0.00479282	0.990172	no	0.198604	0.380519	no	-0.0100251	0.999055	no	0.168405	0.83162	no
ncr0570	NC_000911.1	1430295	1430329	+	35	22414	25037.5	13620.4	20357.3	28120	25564.5	32614.8	28766.4	6103.66	10500.5	7099.5	7901.23	29393.7	36837.1	25298.9	30509.9	22266.8	25059.4	15293.5	20873.2	31796.6	35993.5	30356.9	32715.7	-1.34883	0.000269975	down	-0.0242827	0.957604	no	0.355832	0.272471	no	0.0312969	0.999055	no	0.259149	0.809965	no
slr2067-as2	NC_000911.1	1430796	1430912	-	117	4688.72	5386.69	3974.85	4683.42	5452.29	5225.93	5871.83	5516.68	3236.15	4043.56	3015.77	3431.83	5058.58	5741.63	5126.43	5308.88	4616.39	5228.61	4020.93	4621.97	5878.09	6165.32	5366.88	5803.43	-0.4321	0.00394988	no	-0.162061	0.310595	no	0.0933089	0.617609	no	-0.0233747	0.999055	no	0.145526	0.807144	no
slr2067-as	NC_000911.1	1430912	1430933	-	22	5739	6113.9	4805.14	5552.68	7032.78	8849.87	6875.62	7586.09	2756.65	4373.77	3122.64	3417.69	7622.36	8408.2	7018.44	7683	5097.05	6503.02	4335.74	5311.94	7805.71	8147.94	8774.09	8242.58	-0.695888	0.00256098	no	-0.0778966	0.733055	no	0.293794	0.179045	no	-0.0720129	0.999055	no	0.206738	0.760951	no
ncr0575	NC_000911.1	1431911	1431989	+	79	3236.06	4270.75	3327.55	3611.45	2720.13	3353.66	3683.22	3252.34	2586.58	2968.9	2235.05	2596.84	3437.42	3802.78	3505.62	3581.94	3110.92	3643.43	3716.04	3490.13	2764.66	3763.5	2556.19	3028.12	-0.455801	0.0155159	no	0.0398692	0.865888	no	-0.296864	0.126512	no	-0.0488266	0.999055	no	-0.0221295	0.980977	no
sll1908-as	NC_000911.1	1434282	1434339	+	58	17004.4	15744.8	14428.7	15725.9	17466.5	20141.1	19706.2	19104.6	13178.7	12189.2	12227.6	12531.8	24530.5	21138.2	24384.7	23351.1	16691.4	16966.5	16797.2	16818.4	19561.3	20000	21618.5	20393.3	-0.31122	0.0982249	no	0.188741	0.310504	no	0.132113	0.526941	no	0.0939082	0.999055	no	0.171041	0.800062	no
slr1993-as	NC_000911.1	1437351	1437420	-	70	3625.27	3932.99	3571.62	3709.96	4692.51	5468.49	4249.61	4803.54	3746.49	3952.01	2806.39	3501.63	5015.01	4639.41	4422.43	4692.28	3497.55	3942.06	2870.85	3436.82	3667.93	3734.27	3620.2	3674.13	-0.070348	0.790491	no	-0.134679	0.393282	no	0.224665	0.17227	no	-0.118036	0.999055	no	-0.309476	0.358578	no
sll1906-as2	NC_000911.1	1439447	1439492	+	46	10025.4	10776.9	9279.83	10027.4	9196.25	13937.7	8523	10552.3	8694.3	9209.74	7537.09	8480.38	11163.5	13076.8	11034.9	11758.4	9933.71	10114.9	9985.55	10011.4	11743.2	11437.5	8378.27	10519.6	-0.226295	0.386728	no	0.0552253	0.824631	no	-0.0779071	0.762887	no	-0.00400954	0.999055	no	0.071116	0.976458	no
sll1906-as	NC_000911.1	1440647	1440724	+	78	2658.99	2479.95	2494.16	2544.37	2581.84	2961.49	3045.45	2862.93	2612.74	2715.69	2578.52	2635.65	2834.29	3004.55	2655.63	2831.49	2623.67	2841.08	2849.48	2771.41	2287.11	2643.5	2419.75	2450.12	0.0631987	0.819232	no	-0.116775	0.492671	no	0.0146299	0.93941	no	0.119386	0.999055	no	-0.143375	0.807326	no
slr1998-as	NC_000911.1	1444147	1444217	-	71	2329.86	2445.67	2423.03	2399.52	2213.76	2058.32	2379.62	2217.23	2477.87	2409.34	2363.36	2416.86	3448.8	3163.65	2810.58	3141.01	2684.92	2331.92	2752.15	2589.67	2383.45	2257.72	2546.78	2395.98	0.0284497	0.932951	no	0.395463	0.00611454	no	-0.255546	0.1348	no	0.109558	0.999055	no	0.183164	0.760675	no
slr1999-as	NC_000911.1	1445540	1445610	-	71	1491.46	1558.64	1732.35	1594.15	1859.21	1593.54	2308.44	1920.4	1793	1835.24	1828.11	1818.78	2590.69	2370.29	2532.73	2497.9	1724.14	1817.7	1760.86	1767.57	1819.87	2154.67	1719.54	1898.03	0.2087	0.322691	no	0.26758	0.0949124	no	0.131079	0.52264	no	0.143845	0.999055	no	0.0499912	0.976458	no
slr2001-as	NC_000911.1	1447271	1447357	-	87	3802.76	4343.4	3751.55	3965.9	4777.7	5082.68	4108.05	4656.15	3648.7	3717.42	3151.81	3505.98	5402.32	6138.84	4779.26	5440.14	4113.77	4869.89	4247.19	4410.28	4714.26	4747.71	4649.87	4703.95	-0.160264	0.412527	no	0.116474	0.474698	no	0.0883798	0.627311	no	0.149127	0.999055	no	0.0883257	0.943902	no
ncl0650	NC_000911.1	1460668	1460755	-	88	1865.53	1574.48	1525.59	1655.2	1437.26	1682.12	1887.1	1668.83	1726.01	1845.18	1415.15	1662.12	1833.06	1809.66	1914.12	1852.28	1805.2	1640.23	1315.45	1586.96	1411.47	1670.4	1634.83	1572.23	0.00863465	0.979962	no	0.0511974	0.804996	no	-0.151059	0.429195	no	-0.0682788	0.999055	no	-0.000248878	0.999356	no
sll1612-as	NC_000911.1	1461643	1461694	+	52	1650.82	1955.13	1561.43	1722.46	2314.21	1813.16	2068.87	2065.41	1744.16	2056.05	1652.8	1817.67	1852.33	1644.92	1853.1	1783.45	1868.92	1551.17	1852.16	1757.41	1474.87	2174.49	1497.54	1715.63	0.0953473	0.771744	no	-0.330021	0.0949124	no	0.135915	0.56157	no	0.0318117	0.999055	no	-0.201978	0.78553	no
sll1611-as	NC_000911.1	1462893	1462917	+	25	2581.55	3526.84	2958.36	3022.25	4224.14	4601.07	3841.16	4222.12	3365.6	4784.42	4092.65	4080.89	3110.13	4033.41	3095.7	3413.08	2691.24	3158.5	2926.41	2925.38	3034.38	4310.09	2507.74	3284.07	0.458726	0.0672643	no	-0.412359	0.0731447	no	0.346872	0.179045	no	-0.0490451	0.999055	no	-0.282927	0.723079	no
sll1609-as	NC_000911.1	1464461	1464608	+	148	3577.49	3197.6	3139.57	3304.88	3078.16	3440.1	3175.92	3231.4	3783.94	3363.65	3101.09	3416.23	3979.41	4177.19	3675.84	3944.15	3257.98	3384.76	3097.36	3246.7	3334.48	3451.53	3179.27	3321.76	0.0602232	0.829327	no	0.182854	0.239246	no	-0.183325	0.266648	no	-0.0309857	0.999055	no	0.114676	0.88806	no
sll1608-as	NC_000911.1	1466057	1466107	+	51	1486.62	1693.56	1639.33	1606.5	1408.53	1571.41	1656.4	1545.44	1885.49	1834.31	1708.14	1809.31	2002.43	2058.97	1606.77	1889.39	1465.82	1731.42	1452.67	1549.97	1912.42	1669.37	1501.02	1694.27	0.193539	0.442788	no	0.192899	0.342756	no	-0.202021	0.368857	no	-0.0578644	0.999055	no	0.20359	0.785433	no
ncl0660	NC_000911.1	1467384	1467454	-	71	1826.82	2116.2	1924.84	1955.95	2109.99	2230.95	2206.74	2182.56	2046.94	2032.88	1786.93	1955.58	2165.72	2105.83	1838.1	2036.55	2053.18	2403.68	2452.15	2303	2207.33	2229.62	1979.8	2138.91	0.0201639	0.954674	no	-0.200991	0.235819	no	0.0148802	0.944815	no	0.233752	0.999055	no	0.0444914	0.976458	no
sll1606-as	NC_000911.1	1469447	1469513	+	67	3525.74	3491.39	3407.59	3474.9	3839.62	3630.65	3847.19	3772.49	3946.86	3909.55	3534.17	3796.86	4027.1	4525.39	4269.39	4273.96	3695.99	3877.79	3593.74	3722.51	2612.84	3415.04	3467.11	3164.99	0.142021	0.496516	no	0.0704905	0.700297	no	-0.0268743	0.896975	no	0.0946109	0.999055	no	-0.174965	0.760675	no
slr1718-as	NC_000911.1	1470807	1470861	-	55	3224.09	2944.49	2484.79	2884.46	3159.17	2879.96	4161.47	3400.2	2493.4	2454.17	2359.92	2435.83	3903.49	5436.88	3848.94	4396.44	3347.06	3025.74	3165.51	3179.44	3061.66	3325.69	3203.67	3197.01	-0.233471	0.284983	no	0.256699	0.132788	no	0.0877097	0.690701	no	0.139559	0.999055	no	-0.0166614	0.980977	no
slr1721-as	NC_000911.1	1474029	1474102	-	74	5410.69	5313.12	4627.87	5117.23	7409.16	7517.26	6361.6	7096.01	5183.07	5309.6	4637.81	5043.49	6586.61	6371.51	5670.12	6209.41	5669.89	5174.67	4542.8	5129.12	5857.87	6139.04	6117.75	6038.22	-0.00675873	0.982587	no	-0.299644	0.0313525	no	0.325965	0.0270533	no	-0.000685365	0.999655	no	-0.159865	0.760951	no
sll1598-as	NC_000911.1	1482160	1482270	+	111	1123.35	1102.34	1057.39	1094.36	1382.82	1452.49	1450.55	1428.62	1294.54	1155.83	1006.04	1152.14	2017.8	1697.82	1968.65	1894.76	1094.41	1147.38	1009.51	1083.77	1479.49	1402.18	1064.21	1315.29	0.0877566	0.762064	no	0.305992	0.0436879	no	0.233568	0.198147	no	-0.0190423	0.999055	no	-0.0515001	0.976458	no
ncr0580	NC_000911.1	1484005	1484149	+	145	1495.17	1495.37	1341.69	1444.08	1367.68	1567.07	1633.26	1522.67	1541.12	1175.14	1362.87	1359.71	1796.77	1702.57	1475.64	1658.33	1462.91	1534.16	1539.21	1512.09	1667.24	1518.35	1242.49	1476.03	-0.0671809	0.806478	no	0.0245065	0.90834	no	-0.076466	0.69647	no	0.0640039	0.999055	no	0.0276739	0.976458	no
ncl0680	NC_000911.1	1486403	1486537	-	135	2975.14	2859.06	3007.19	2947.13	3470.09	3526.93	3305.26	3434.09	3581.72	3682.61	3503.66	3589.33	4362.61	4224	3979.23	4188.61	3017.96	3861.65	3258.43	3379.34	2957.81	3138.46	2962.36	3019.54	0.299406	0.0445024	no	0.180648	0.239246	no	0.0730654	0.706297	no	0.189777	0.999055	no	-0.112269	0.891093	no
sll1594-as	NC_000911.1	1488166	1488258	+	93	4082.94	4246.99	3915.78	4081.91	4891.98	5910.51	4937.7	5246.73	4652.9	3836.85	3803.46	4097.74	4897.8	4920.25	4332.22	4716.76	4069.42	4290.95	3495.2	3951.86	4705.92	4598.75	4264.72	4523.13	0.0225733	0.946094	no	-0.256328	0.0708464	no	0.213076	0.179045	no	-0.0528892	0.999055	no	-0.138466	0.807326	no
ncl0690	NC_000911.1	1488412	1488611	-	200	1757.59	1785.91	1664.08	1735.86	2305.47	2705.96	2379.06	2463.5	1551.67	1700.61	1654.6	1635.63	1897.41	1929.78	1676.84	1834.68	1682.03	1923.12	1791.96	1799.04	2121.56	2284.75	2200.87	2202.39	-0.0687873	0.793594	no	-0.528139	7.62201e-05	no	0.355569	0.0139556	no	0.0472962	0.999055	no	-0.0843848	0.943902	no
ncr0590	NC_000911.1	1488632	1488724	+	93	4224.43	4140.57	4175.11	4180.04	2812.39	2798.11	3322.85	2977.79	4218.16	3707.51	4124.09	4016.59	3768.5	4262.22	4266.95	4099.22	4189.99	4619.61	4341.62	4383.74	3603.39	3111.13	3207.41	3307.31	-0.0396748	0.889297	no	0.354782	0.0102327	no	-0.637163	7.63241e-05	no	0.0637788	0.999055	no	0.223551	0.653379	no
slr1727-as2	NC_000911.1	1489419	1489553	-	135	2775.56	3338.9	2804.73	2973.06	3238.14	3212.65	3043.19	3164.66	2958.46	2969.84	2637.49	2855.26	4147.7	4048.86	4136.6	4111.05	2775.69	2993.72	2757.66	2842.36	2883.71	3108.9	3123.68	3038.76	-0.0388171	0.897532	no	0.27163	0.0547542	no	-0.0509249	0.801147	no	-0.0672641	0.999055	no	0.0154761	0.980977	no
slr1727-as	NC_000911.1	1489644	1489709	-	66	4357.65	4512.15	4628.53	4499.44	4762.94	6085.62	4835.36	5227.97	4370.91	4100.41	4101.51	4190.94	6171.74	6100.69	5449.21	5907.21	4275.86	5364.51	4476.05	4705.47	4180.73	4585.42	4459.54	4408.56	-0.0847818	0.71953	no	0.0774065	0.6516	no	0.0636988	0.733142	no	0.0571734	0.999055	no	-0.163962	0.760675	no
slr1729-as	NC_000911.1	1495656	1495822	-	167	4318.6	4299.18	4327.6	4315.12	4963.26	5052.96	5382.74	5132.98	6265.18	7546.43	6231.76	6681.12	5670.45	5609.13	5134.06	5471.21	4560.38	4169.03	4059.22	4262.88	4108.2	4839.18	4817.11	4588.16	0.645905	1.4477e-05	no	-0.0131291	0.962321	no	0.102696	0.621256	no	-0.021726	0.999055	no	-0.0862187	0.953307	no
slr1731-as	NC_000911.1	1498317	1498434	-	118	34372.2	35751.8	32088	34070.7	54206.5	45000.8	44330.9	47846.1	25253.1	37635.2	28747.7	30545.3	37799.8	46139	39725.1	41221.3	32737.7	33746.5	30027	32170.4	47353.8	48216.9	45490.6	47020.4	-0.13958	0.697766	no	-0.324764	0.137591	no	0.347415	0.137586	no	-0.0870146	0.999055	no	0.0453153	0.976458	no
sll1586-as2	NC_000911.1	1500979	1501040	+	62	2334.55	2641.07	2878.49	2618.04	1762.7	1931.31	2538.72	2077.58	2626.07	2392.64	2687.57	2568.76	2639.2	2871.39	3181.86	2897.48	2969.17	2889.54	3181.53	3013.41	2231.95	2252.89	2150.1	2211.65	-0.00296342	0.990883	no	0.374636	0.0263448	no	-0.479052	0.0103423	no	0.200453	0.999055	no	0.16708	0.798795	no
sll1586-as	NC_000911.1	1504238	1504334	+	97	2422.39	2309.55	2196.23	2309.39	2607.8	2449.45	2694.56	2583.94	2078.43	1990.87	2085.51	2051.6	2841.42	2975.23	2683.01	2833.22	2591.44	2363.36	2491.82	2482.21	2423.51	2454.84	2415.21	2431.19	-0.155208	0.448422	no	0.0244106	0.908088	no	0.0151894	0.936781	no	0.101869	0.999055	no	-0.0163412	0.980977	no
ncl0700	NC_000911.1	1509842	1509932	-	91	902.015	968.912	918.746	929.891	1153.73	1077.53	1182.21	1137.83	1014.67	1255.66	1021.56	1097.3	1173.25	1337.34	1167.31	1225.97	893.384	1063.66	956.61	971.217	906.905	979.434	1073.3	986.545	0.251718	0.248856	no	-0.0048114	0.990172	no	0.1512	0.493897	no	0.0578953	0.999055	no	-0.130781	0.910695	no
slr0261-as3	NC_000911.1	1510791	1510914	-	124	4136	4081.32	3325.82	3847.71	4050.24	4847.28	3962.39	4286.64	4474.45	3888.04	3793.25	4051.91	5133.33	4727.7	4934.94	4931.99	4129.71	4221.33	3666.98	4006	4073.98	3870.14	4196.42	4046.85	0.0905955	0.713613	no	0.100364	0.565389	no	0.00719412	0.973502	no	0.0544639	0.999055	no	-0.00606416	0.990715	no
slr0261-as	NC_000911.1	1510928	1511138	-	211	4326.74	5163.7	5718.76	5069.73	4408.39	4531.01	5120.88	4686.76	4061.47	4655.33	5025.07	4580.63	4995.36	5185.95	5242.93	5141.42	4076.63	5160.75	5653.03	4963.47	4580.96	4432.15	4902.57	4638.56	-0.125061	0.653482	no	0.0309166	0.898818	no	-0.261058	0.17227	no	-0.0334908	0.999055	no	0.0622229	0.976458	no
slr0261-as2	NC_000911.1	1511068	1511141	-	74	7845.08	9696.13	11721.8	9754.33	6446.72	6338.71	7649.53	6811.65	7737.69	8591.98	9773.38	8701.02	9585.87	9054.49	9991.93	9544.1	7330.45	9672.39	11463.4	9488.74	7440.62	6826.65	8177.81	7481.69	-0.142504	0.691448	no	0.384309	0.0989489	no	-0.664546	0.0103749	no	-0.0423508	0.999055	no	0.212694	0.807326	no
sll0247-as2	NC_000911.1	1518033	1518208	+	176	11458.4	4166.24	10998.8	8874.5	15537.7	5833.84	6067.44	9146.33	10584.2	3572.67	7384.71	7180.54	8843.85	3178.76	3668.73	5230.45	11627.6	3700.16	10642	8656.61	24376.3	4723.99	4670.14	11256.8	-0.301155	0.881015	no	-0.925837	0.436679	no	-0.0995289	0.93941	no	-0.0358439	0.999055	no	0.356355	0.976458	no
sll0247-as	NC_000911.1	1518117	1518208	+	92	6759.68	3080.51	6064.22	5301.47	8909.28	3884.1	3963.27	5585.55	7188.83	2912.54	4429.47	4843.62	5729.96	2845.91	3150.47	3908.78	6835.77	2897.88	5732.63	5155.43	12844.1	3217.24	3138.26	6399.86	-0.128104	0.946094	no	-0.635157	0.520195	no	-0.0643289	0.953157	no	-0.0420674	0.999055	no	0.232645	0.976458	no
slr0267-as	NC_000911.1	1519870	1519999	-	130	2569.02	3121.28	2869.31	2853.2	3268.23	3357.97	3965.57	3530.59	3059.63	2729.4	2864.86	2884.63	3883.2	3947.82	3449.4	3760.14	2695.55	3389.71	3063.19	3049.48	3154.93	3422.9	3111.83	3229.89	0.0380642	0.89959	no	-0.0133705	0.954776	no	0.163305	0.325408	no	0.0920657	0.999055	no	-0.0529903	0.976458	no
sRNA_35	NC_000911.1	1524228	1524410	-	183	1907.16	1878.07	1599.02	1794.75	2043.22	1906.29	2308.1	2085.87	1889.88	1767.3	1591.05	1749.41	2181.48	2188.85	1865.78	2078.7	1884.24	1772.35	1705.4	1787.33	2068.11	1940.89	1781.46	1930.15	-0.0226134	0.945354	no	-0.111725	0.488982	no	0.070378	0.706297	no	-0.00856769	0.999055	no	-0.0415757	0.976458	no
slr0273-as	NC_000911.1	1526996	1527106	-	111	9754.49	10293.9	10798.4	10282.3	11306	13768.9	11435.3	12170	8480.94	9523.57	9739.15	9247.88	11024.7	11678	11326.6	11343.1	9605.56	10548.2	10854.3	10336	10131.1	11103.6	11926.3	11053.7	-0.133659	0.646778	no	-0.206454	0.279253	no	0.0964499	0.67721	no	0.00396775	0.999055	no	-0.063419	0.976458	no
sll0238-as	NC_000911.1	1534255	1534300	+	46	3568.84	4420.28	4211.75	4066.96	6032.95	4632.23	7408.57	6024.58	6770.15	8817.53	7181.21	7589.63	6698.09	6500.62	5872.07	6356.93	4144.12	4983.61	4851.85	4659.86	5400.41	6752.59	5939.39	6030.8	0.921062	2.84018e-05	no	-0.0338255	0.883395	no	0.43407	0.0296719	no	0.193311	0.999055	no	0.0709898	0.976458	no
slr2083-as	NC_000911.1	1542806	1542900	-	95	1724.77	1657.35	1857.44	1746.52	2911.53	2476.2	2420.67	2602.8	1975.53	1856.93	2003.25	1945.24	2091.95	2177.75	1809.02	2026.24	1770.55	1631.09	1779.05	1726.9	2895.73	2352.49	2146.52	2464.91	0.172026	0.402982	no	-0.47356	0.00349478	no	0.43403	0.0119859	no	-0.0195481	0.999055	no	-0.0191957	0.980977	no
slr2083-as2	NC_000911.1	1542808	1542893	-	86	1905.27	1830.79	2042.47	1926.18	3209.08	2735.34	2665.6	2870.01	2175.92	2043.49	2199.29	2139.57	2310.87	2397.57	1998.34	2235.59	1934.11	1772.16	1943.69	1883.32	3189.08	2560.01	2363.48	2704.19	0.168079	0.422014	no	-0.472573	0.00363377	no	0.433666	0.012219	no	-0.0356434	0.999055	no	-0.0265619	0.976458	no
slr2087-as	NC_000911.1	1547897	1547917	-	21	5251.42	7454.69	4593.73	5766.61	5964.31	6195.83	6635.72	6265.29	2861.9	3818.37	2505.71	3061.99	4752.51	6854.81	4986.08	5531.13	5117.28	5417.81	4718.6	5084.56	6589.56	5764.53	6473.62	6275.9	-0.893133	0.000323829	no	-0.290637	0.165397	no	-0.0134774	0.961147	no	-0.180427	0.999055	no	0.0761508	0.976458	no
slr2088-as2	NC_000911.1	1548807	1548836	-	30	1629.14	2459.19	2438.5	2175.61	1903.32	1948.54	1805.05	1885.64	1857.64	1759.63	1831.95	1816.41	2166.26	2758.48	2048.63	2324.46	1837.77	1981.14	2037.37	1952.09	1417.15	1862.39	1605.83	1628.46	-0.218249	0.439487	no	0.193691	0.396492	no	-0.33037	0.151925	no	-0.158425	0.999055	no	-0.127665	0.943902	no
slr2088-as	NC_000911.1	1549004	1549061	-	58	3284.2	2993.84	2910.68	3062.91	3937.9	3706.35	4419.27	4021.17	2910.8	3237.39	2751.96	2966.71	3871.66	3908.71	3479.79	3753.39	3302.83	3088.82	3097.58	3163.07	3291.36	3635.32	3663.76	3530.15	-0.0377136	0.904579	no	-0.20664	0.165402	no	0.243027	0.134867	no	0.0430897	0.999055	no	-0.113262	0.888632	no
slr2089-as4	NC_000911.1	1551880	1552070	-	191	5293.21	5362.89	4579.3	5078.47	6155.8	6661.61	5413.27	6076.89	4951.6	4581.29	4626.81	4719.9	6724.51	5962	6411.64	6366.05	5450.2	5254.39	4819.49	5174.69	5147.93	5632.78	6105.23	5628.65	-0.0877433	0.771744	no	-0.0383625	0.871344	no	0.115261	0.589138	no	0.0239212	0.999055	no	-0.0368966	0.976458	no
slr2089-as3	NC_000911.1	1551959	1552001	-	43	910.742	1014.78	1009.55	978.359	1070.88	1085.37	1141.8	1099.35	876.723	1002.32	863.4	914.148	897.361	1107.81	1111.66	1038.94	825.801	1204.48	796.859	942.38	920.859	966.77	966.877	951.502	-0.0804567	0.861732	no	-0.198193	0.440933	no	0.027762	0.929557	no	-0.0656513	0.999055	no	-0.131851	0.943902	no
slr2089-as2	NC_000911.1	1552767	1552839	-	73	2536.4	2754.57	3155.04	2815.34	2073.21	2273.16	2665.55	2337.3	2739.3	2773.55	2667.03	2726.63	2813.81	2667.35	2941.46	2807.54	2899.38	3012.42	2993.9	2968.57	2340.99	2396.32	2445.36	2394.22	-0.0270899	0.934084	no	0.162907	0.318415	no	-0.416096	0.006079	no	0.0711509	0.999055	no	0.113696	0.904379	no
slr2089-as	NC_000911.1	1552821	1552882	-	62	884.301	1124.63	1173.44	1060.79	955.619	973.257	1088.86	1005.91	1075.1	1174.76	1348.5	1199.46	1179.22	1132.85	1346.17	1219.41	1032.43	1232.51	1090.38	1118.44	994.965	1094.26	931.356	1006.86	0.20855	0.439487	no	0.168265	0.461168	no	-0.209285	0.390818	no	0.070516	0.999055	no	0.0750079	0.976458	no
sll1985-as	NC_000911.1	1553454	1553591	+	138	1466.58	1740.73	1526.25	1577.86	1930.9	2022.33	2118.98	2024.07	1389.66	1656.01	1398.11	1481.26	2602.71	2564.97	2001.34	2389.68	1503.26	1532	1536.76	1524	1576.63	1899.02	1731.13	1735.59	-0.072322	0.791791	no	0.135702	0.393756	no	0.216508	0.185512	no	-0.0517241	0.999055	no	-0.144031	0.807326	no
ncl0710	NC_000911.1	1558730	1558783	-	54	3318.61	3865.39	3453.8	3545.94	4275.07	3387.25	5080.89	4247.74	3672.78	4343.4	3572.95	3863.04	5190	5537.57	4988.08	5238.55	2907.21	3443.41	2726.79	3025.8	3843.91	4187.9	4350.66	4127.49	0.141476	0.507752	no	0.188563	0.21223	no	0.126402	0.480586	no	-0.234995	0.999055	no	0.0279905	0.976458	no
ncl0720	NC_000911.1	1558896	1558975	-	80	1809.28	1765.67	1487.22	1687.39	1197.25	1202.12	1678.7	1359.36	1932.76	2096.52	1834.39	1954.56	2364.51	2546.96	2864.28	2591.92	1705.39	1740.57	1956.34	1800.77	1781.86	1529.82	1567.34	1626.34	0.222731	0.267121	no	0.821871	7.62201e-05	no	-0.460905	0.0176059	no	0.0940772	0.999055	no	0.327092	0.443071	no
ncl0730	NC_000911.1	1562960	1563019	-	60	3801.32	3298.91	3202.21	3434.15	3008.47	2812.82	3549.94	3123.74	4061.3	3508.13	3001.28	3523.57	3732.93	4033.41	3679.94	3815.43	3691.11	3962.28	3827.8	3827.06	4723.84	3636.09	3013.69	3791.21	0.0454874	0.890791	no	0.179085	0.324927	no	-0.287114	0.135	no	0.15195	0.999055	no	0.339921	0.395848	no
slr2098-as	NC_000911.1	1564526	1564612	-	87	2261.49	2575.01	2347.03	2394.51	2215.95	2330.01	2738.7	2428.22	2141.49	2058.41	1995.92	2065.28	2347.67	2525.88	2197.76	2357.1	2266.33	2127.53	1884.09	2092.65	2098.42	2477.06	1987.38	2187.62	-0.19242	0.29604	no	-0.147032	0.36362	no	-0.124422	0.481892	no	-0.198273	0.999055	no	-0.0745823	0.958915	no
slr2098-as2	NC_000911.1	1564878	1564992	-	115	2261.17	2260.99	2397.73	2306.63	3101.9	3427.03	2706.01	3078.31	2708.06	2405.57	2303.07	2472.24	3658.09	3247.29	2804.08	3236.49	2380.84	2525.03	2077.64	2327.84	2537.1	2648.98	2559.39	2581.82	0.115758	0.605802	no	-0.0302038	0.871643	no	0.267541	0.0767735	no	0.00564451	0.999055	no	-0.178018	0.720028	no
slr2101-as	NC_000911.1	1569485	1569553	-	69	2697.06	2386.17	2213.64	2432.29	2963.09	3156.47	2888.09	3002.55	2486.35	2217.7	1982.78	2228.94	3145.12	2892.52	2936.04	2991.23	2518.98	3113.22	2093.74	2575.31	2404.21	2602.71	2324.11	2443.68	-0.116697	0.64308	no	-0.107342	0.541506	no	0.148204	0.406492	no	0.0721063	0.999055	no	-0.221257	0.688413	no
ncr0610	NC_000911.1	1572671	1572777	+	107	2260.41	2186.2	2291.5	2246.03	2111.61	2335.08	2429.23	2291.97	2787.98	2010.89	2136.49	2311.79	3389.3	3197.61	2843.54	3143.49	2427.85	2610.66	2120.46	2386.32	2407.37	2194.33	2158.66	2253.45	0.0583097	0.837284	no	0.354607	0.0109227	no	-0.122756	0.491334	no	0.0798097	0.999055	no	0.0506224	0.976458	no
sll1973-as	NC_000911.1	1576125	1576146	+	22	7177.31	8792.56	6577.38	7515.75	8372.36	7928.45	10272.4	8857.74	5736.81	5953.19	4916.5	5535.5	8202.61	7523.13	6897.73	7541.16	7008.44	6831.07	6145.8	6661.77	7237.33	8767.73	9149.06	8384.71	-0.420298	0.010646	no	-0.336536	0.0270429	no	0.099541	0.605312	no	-0.175116	0.999055	no	-0.00100944	0.999356	no
ncl0740	NC_000911.1	1581895	1582003	-	109	758.807	742.875	685.898	729.193	704.098	839.044	828.007	790.383	872.176	747.91	654.395	758.161	830.448	720.935	619.53	723.638	874.448	911.376	611.722	799.182	818.324	817.692	690.204	775.407	0.0700915	0.853383	no	-0.214732	0.290387	no	-0.0433701	0.872367	no	0.122458	0.999055	no	0.0513785	0.976458	no
ncr0620	NC_000911.1	1582068	1582138	+	71	2462.24	2268.27	1992.77	2241.09	2369.42	2589.5	1972.85	2310.59	2377.83	2352.87	2182.2	2304.3	2075.82	2135.22	2126.64	2112.56	2369.05	2654.81	2113.03	2378.96	2266.04	2398.24	1979.8	2214.69	0.0504736	0.87212	no	-0.232316	0.149953	no	-0.111528	0.565662	no	0.0797478	0.999055	no	0.0137218	0.986138	no
ncr0630	NC_000911.1	1587121	1587187	+	67	12924.6	14153.5	11182.6	12753.6	20701	16436.4	19128.2	18755.2	9859	12167.5	10323.3	10783.3	14055.9	16523.9	13465	14681.6	12775.6	13154.1	11638.2	12522.6	19484.3	16717.8	20132.8	18778.3	-0.22345	0.29532	no	-0.463191	0.00473638	no	0.414311	0.0166803	no	-0.0290172	0.999055	no	0.075778	0.97344	no
sll1424-as2	NC_000911.1	1588047	1588175	+	129	3230.1	3305.89	3165.76	3233.91	3645.76	4253.76	4276.16	4058.56	3405.24	2983.66	2769.23	3052.71	5384.17	5051.19	4399.58	4944.98	3701.62	3758.24	3438.7	3632.85	3748.06	3681.46	3887.97	3772.5	-0.0677145	0.802916	no	0.182522	0.233167	no	0.177777	0.281373	no	0.163297	0.999055	no	-0.0271835	0.976458	no
sll1424-as	NC_000911.1	1588557	1588576	+	20	3853.53	3688.79	3738.15	3760.15	4328.51	4101.37	4259.93	4229.94	3578.68	2639.45	2075.56	2764.56	5918.54	5702.4	3945.5	5188.82	4111.62	3608.5	3704.32	3808.15	4793.31	3924.31	3662.62	4126.75	-0.42634	0.0791865	no	0.192068	0.377709	no	0.0232444	0.931246	no	0.0150325	0.999055	no	0.0239673	0.980977	no
ssl2781-as	NC_000911.1	1590296	1590364	+	69	1489.29	1486.47	1293.23	1423	1672.85	1872.02	1789.36	1778.08	1480.72	1462.33	1567.58	1503.54	2295.77	2227.34	2100.31	2207.81	1422	1365.88	1328.72	1372.2	1534.34	1648.38	1578.1	1586.94	0.095132	0.755451	no	0.213075	0.223042	no	0.166803	0.418815	no	-0.0544075	0.999055	no	-0.083275	0.966763	no
ncl0750	NC_000911.1	1592470	1592634	-	165	2198.76	2183.83	1990.27	2124.29	1994.48	2228.54	1951.65	2058.22	1276.5	1324.28	1098.46	1233.08	2326.27	2410.77	1848.59	2195.21	2282.35	2114.93	1697.81	2031.7	2126.99	2033.71	1897.8	2019.5	-0.7715	6.52412e-06	no	-0.0106761	0.964567	no	-0.195403	0.203364	no	-0.0702975	0.999055	no	0.0470609	0.976458	no
ncl0760	NC_000911.1	1592647	1592688	-	42	999.561	1167.47	966.597	1044.54	1198.71	1055.09	1186.18	1146.66	1164.27	1193.24	1099.73	1152.41	1291.74	1655.75	1192.32	1379.94	1268.19	1233.16	1091.45	1197.6	1190.89	1290.68	1170.59	1217.39	0.163712	0.653482	no	0.148276	0.565793	no	0.00519739	0.987446	no	0.19385	0.999055	no	0.150887	0.919015	no
ncr0640	NC_000911.1	1592736	1592826	+	91	3057.21	3173.68	3542.47	3257.79	3528.66	3926.79	3380.01	3611.82	2653.76	2291.02	2171.61	2372.13	3532.5	3454.15	3035	3340.55	3481.12	3358.92	2839.3	3226.44	3050.5	3216.05	3009.58	3092.04	-0.440462	0.00114837	no	-0.215183	0.134499	no	0.000307385	0.999062	no	-0.0215295	0.999055	no	-0.147951	0.78553	no
slr1507-as	NC_000911.1	1593507	1593573	-	67	9707.48	9547.6	8686.95	9314.01	25603.6	32211.5	19203.6	25672.9	9051.69	7978.68	7059.61	8029.99	12046.7	12476	10769.7	11764.1	10139.6	10302.8	7643.61	9361.98	16299.1	18534.5	15680.8	16838.1	-0.200032	0.449734	no	-1.23621	5.66075e-06	down	1.31979	9.52566e-06	up	-0.000130766	0.999655	no	-0.539776	0.170737	no
slr1510-as	NC_000911.1	1597302	1597359	-	58	1750.13	1845.94	1552.36	1716.15	1767.82	1641.85	1979.34	1796.33	1686.19	1624.45	1562.47	1624.37	2010.86	1702.57	1648.32	1787.25	1466.13	1727.4	1628.62	1607.38	1969.07	1513.76	1695.34	1726.06	-0.0620043	0.859924	no	-0.111715	0.602602	no	-0.0756427	0.753314	no	-0.0970432	0.999055	no	0.00447926	0.993807	no
sll1418-as	NC_000911.1	1598921	1598945	+	25	5413.74	7557.51	5016.35	5995.87	4960.9	5166.78	6787	5638.23	2950.36	3822.19	3157.19	3309.91	7241.5	8539.7	6191.41	7324.2	6354.32	6520.78	4630.4	5835.16	8302.85	10030.3	8341.54	8891.56	-0.833672	0.000481668	no	0.27185	0.18149	no	-0.223403	0.33115	no	-0.0423765	0.999055	no	0.733198	0.0302893	no
sRNA_34	NC_000911.1	1600319	1600394	-	76	7840.62	7813.22	7150.5	7601.45	8943	9291.97	8018.24	8751.07	7447.79	7552.59	6708.26	7236.21	9047.3	8839.09	8585.86	8824.09	7069.92	7440.44	6653.15	7054.5	7338.05	7579.07	8144.95	7687.36	-0.0558239	0.853797	no	-0.0942682	0.603488	no	0.0578052	0.777485	no	-0.112371	0.999055	no	-0.112637	0.898786	no
ncl0770	NC_000911.1	1604573	1604687	-	115	2740.65	2652.17	3369.4	2920.74	3053.85	2697.35	3666.61	3139.27	3069.14	3317.83	3350.38	3245.78	3330.12	3561.74	3477.06	3456.31	3006.52	2931.1	3366.1	3101.24	3109.76	3065.42	3156.2	3110.46	0.168276	0.372505	no	0.0309884	0.871643	no	-0.0424377	0.831937	no	0.0824643	0.999055	no	0.059257	0.976458	no
slr1516-as	NC_000911.1	1607378	1607448	-	71	2709.34	3256.67	3657.19	3207.74	3303.35	2934.77	3793.16	3343.76	5348.2	7670.35	6439.55	6486.03	4110.78	4936.47	4712.8	4586.68	2592.79	2666.76	3599.97	2953.18	2735.68	3381.9	3996.77	3371.45	1.03653	0.000229212	up	0.344183	0.158995	no	-0.0772589	0.811592	no	-0.118206	0.999055	no	0.0903253	0.976458	no
ssr2554-as	NC_000911.1	1609765	1609975	-	211	2170.79	2464.59	2293.6	2309.66	2583.92	2841.93	3001.01	2808.96	2226.88	2194.66	2094.82	2172.12	2670.24	2705.86	2657.43	2677.84	2320.65	2064.3	2269.11	2218.02	2362.58	2726.75	2179.96	2423.1	-0.0698037	0.794239	no	-0.171712	0.269451	no	0.135712	0.431965	no	-0.0592677	0.999055	no	-0.138666	0.807326	no
ncl0780	NC_000911.1	1616620	1616694	-	75	3575.74	3190.95	3151.3	3306	3282.71	3532.52	3860.41	3558.55	3168.91	3207.43	2783	3053.11	4634.25	4469.2	4137.72	4413.73	3289.3	3000.01	2827.63	3038.98	3968.03	3121.71	2930.1	3339.95	-0.104866	0.662823	no	0.208447	0.158986	no	-0.0477744	0.815834	no	-0.126134	0.999055	no	-0.0215643	0.976868	no
sll2001-as	NC_000911.1	1618692	1618834	+	143	2668.49	2667.65	2563.49	2633.21	2962.53	2835.12	3276.87	3024.84	2452.9	2509.31	2207.82	2390.01	2308.82	2557.96	2281.56	2382.78	2711.89	2523.43	2370.25	2535.19	2687.4	3037.31	2810.48	2845.06	-0.125307	0.560249	no	-0.451357	0.000656493	no	0.0533731	0.781794	no	-0.0587853	0.999055	no	-0.0143325	0.980977	no
ncr0650	NC_000911.1	1619850	1619876	+	27	1531.67	1699.44	1190.97	1474.02	1796.44	1938.07	2099.21	1944.57	1355.79	1398.3	1126.02	1293.37	1687.02	1506.73	1292.69	1495.48	1367.08	1273.59	1371.97	1337.55	1281.3	1588.94	1808.7	1559.65	-0.173935	0.653762	no	-0.46976	0.033293	no	0.249961	0.352417	no	-0.137871	0.999055	no	-0.225638	0.798795	no
slr2111-as	NC_000911.1	1625986	1626029	-	44	1822.81	1451.79	1333.75	1536.12	1507.02	1714.26	1394.81	1538.7	1278.99	1154.19	983.3	1138.83	1134.12	1248.59	982.927	1121.88	1401.69	1331.48	1241.79	1324.99	2008.27	1783.78	944.903	1578.98	-0.431603	0.150328	no	-0.550356	0.045693	no	-0.170014	0.583774	no	-0.217959	0.999055	no	0.0982417	0.976458	no
slr2118-as	NC_000911.1	1631702	1631746	-	45	960.772	1019.66	678.851	886.429	1227.95	1361.88	1123.14	1237.66	947.03	787.008	1039.4	924.481	1005.76	1081.76	1062.25	1049.92	1225.18	1037.74	1028.98	1097.3	963.294	931.193	1055.89	983.459	0.0822388	0.859413	no	-0.339021	0.126338	no	0.324074	0.200359	no	0.308667	0.999055	no	-0.247782	0.76555	no
slr2125-as	NC_000911.1	1637842	1637940	-	99	1594.96	1281.4	1185.55	1353.97	1457.41	1580.93	1261.71	1433.35	1396.26	1390.43	1098.46	1295.05	1365.64	1257.37	1019.33	1214.11	1236.51	1337.91	1038.33	1204.25	1557.77	1397.46	959.901	1305.05	-0.0634933	0.873069	no	-0.335849	0.115796	no	-0.0804334	0.765211	no	-0.17678	0.999055	no	-0.0702743	0.976458	no
slr2126-as	NC_000911.1	1638917	1639102	-	186	1300.34	1455.97	1175.6	1310.64	1577.84	1617.03	1486.74	1560.54	1454.03	1282.54	1200.76	1312.45	1497.42	1581.51	1370.65	1483.19	1240.92	1378.58	1070.47	1229.99	1389.37	1430.4	1351.8	1390.52	0.0212824	0.949709	no	-0.179471	0.243837	no	0.108303	0.549535	no	-0.0967853	0.999055	no	-0.0929242	0.935821	no
slr2128-as	NC_000911.1	1641137	1641193	-	57	2022.68	1752.05	1932.19	1902.31	2218.92	2133.8	2090.06	2147.6	1830.8	1981.2	1887.34	1899.78	1985.06	2000.84	1850.29	1945.4	1770.55	1832.18	1559.71	1720.82	2237.61	2287.14	1933.48	2152.75	0.00541129	0.986918	no	-0.250215	0.154062	no	0.0230999	0.922926	no	-0.152359	0.999055	no	0.0713654	0.976458	no
slr2130-as2	NC_000911.1	1644598	1644637	-	40	3430.58	3036.5	3456.78	3307.95	3177.31	2899.24	3519.86	3198.8	4329.93	4126.23	3113.34	3856.5	5280.26	4885.29	4761.16	4975.57	3434.14	4139.16	3773.77	3782.36	2917.67	3558.49	2953.2	3143.12	0.227974	0.229793	no	0.528186	0.000970265	no	-0.195927	0.300029	no	0.185802	0.999055	no	0.0457325	0.976458	no
slr2130-as	NC_000911.1	1644735	1644768	-	34	1216.32	1428.94	1465.94	1370.4	1264.06	1525.19	1550.22	1446.49	1526.6	1415.04	1031.76	1324.47	1518.89	1288.56	1338.97	1382.14	1209.3	1198.67	1361.88	1256.62	1054.28	1486.78	1397.5	1312.86	-0.0245147	0.959884	no	-0.153453	0.565323	no	-0.0704596	0.824087	no	-0.126167	0.999055	no	-0.0395569	0.976458	no
slr2131-as	NC_000911.1	1646197	1646309	-	113	4402.77	4546.29	4104.88	4351.31	4564.05	4797.65	5552.54	4971.41	5105.84	4571.06	4299.61	4658.84	5720.33	5058.68	5479.12	5419.38	4845.96	4651.04	4269.8	4588.93	4714.01	4573.56	4572.8	4620.12	0.11455	0.633597	no	0.0232865	0.913588	no	0.0439156	0.831937	no	0.0730577	0.999055	no	-0.0295861	0.976458	no
ncl0790	NC_000911.1	1650592	1650732	-	141	1288.73	1193.22	1317.03	1266.33	1767.89	1611.53	1674.48	1684.63	1414.34	1033.13	1020.05	1155.84	1226.34	1361.24	1108.53	1232.04	1418.26	1318.75	1129.69	1288.9	1549	1528.4	917.352	1331.58	-0.116231	0.722007	no	-0.561728	0.0077324	no	0.265465	0.222336	no	0.0182484	0.999055	no	-0.280279	0.690233	no
slr1322-as2	NC_000911.1	1651561	1651657	-	97	1744.12	1567.53	1607.81	1639.82	1832.42	2259.91	2274	2122.11	2041.82	2107.98	1705.77	1951.86	2129.57	2165.11	2182.39	2159.02	1970.07	1733.13	1742.37	1815.19	1740.29	1837.7	1707.66	1761.88	0.258655	0.123672	no	-0.0727954	0.696042	no	0.210993	0.210078	no	0.142325	0.999055	no	-0.185931	0.738578	no
slr1322-as	NC_000911.1	1651590	1651668	-	79	1348.36	1309.7	1353.41	1337.15	1527.16	1867.78	1905.59	1766.84	1732.46	1801.64	1494.97	1676.35	1858.26	1716.53	1824.84	1799.88	1697.4	1558.4	1623.57	1626.46	1503.68	1599.7	1562.12	1555.17	0.336991	0.0535596	no	-0.0685598	0.742314	no	0.243478	0.197556	no	0.279354	0.999055	no	-0.0993124	0.943902	no
slr1324-as	NC_000911.1	1653697	1653837	-	141	6839.17	7484.77	8107.44	7477.13	5922.01	4854.64	8418.47	6398.37	7955.21	7369.32	8135.55	7820.02	9358.05	9430.03	9562.41	9450.16	7336.5	8117.25	8827.31	8093.69	7951.9	7208.02	8171.92	7777.28	0.0834072	0.800875	no	0.462416	0.0180199	no	-0.375462	0.0679084	no	0.111399	0.999055	no	0.361177	0.410526	no
ncr0670	NC_000911.1	1655723	1655806	+	84	4535.32	4466.39	4756.42	4586.04	5182.23	4231.57	5492.52	4968.77	7928.77	10524.4	8484.6	8979.25	5995.9	6747.18	6955.22	6566.1	4549.93	4467.67	4398.88	4472.16	4932.25	4909.35	4643.09	4828.23	0.983601	5.41092e-07	no	0.293201	0.0427036	no	-0.0284239	0.893257	no	-0.0407343	0.999055	no	0.0281477	0.976458	no
slr1325-as	NC_000911.1	1658251	1658366	-	116	7524.49	6747.78	6313.41	6861.89	9855.33	7745.94	7643.47	8414.91	14243.1	11463.3	11829.4	12511.9	8693.73	7277.88	8562.11	8177.91	7709.29	5679.91	5524.54	6304.58	8178.1	6811.93	6218.15	7069.39	0.880916	0.000150725	no	-0.148404	0.51262	no	0.151612	0.519547	no	-0.125305	0.999055	no	-0.184127	0.807326	no
ncr0680	NC_000911.1	1658388	1658464	+	77	25576.3	21978.5	24524.2	24026.3	6442.73	9330.47	9536.31	8436.51	18562.2	19829.5	18997.8	19129.8	14167.1	14965	22329	17153.7	21759.5	19528.4	17078.3	19455.4	9158.99	14417.1	12838.7	12138.2	-0.313332	0.32557	no	0.932906	0.00129999	no	-1.66476	3.00172e-05	down	-0.311879	0.999055	no	0.60497	0.322257	no
sll1234-as2	NC_000911.1	1659622	1659719	+	98	3823.48	3846.69	4273.81	3981.33	3589.86	3771.37	4111.1	3824.11	3411.98	4152.48	3752.59	3772.35	4790.01	5307.86	5365.45	5154.44	3632.95	4197.65	4290.2	4040.27	3360	4221.59	4057.23	3879.61	-0.0623641	0.817575	no	0.326645	0.019408	no	-0.207045	0.194743	no	0.0166015	0.999055	no	0.099154	0.919015	no
sll1234-as	NC_000911.1	1659795	1659879	+	85	2882.32	3291.86	2941.34	3038.5	2318.65	2273.92	2607.77	2400.11	2776.81	2900.84	3322.27	2999.97	3372.27	3558.89	3758.05	3563.07	3166.17	4929.54	3889.53	3995.08	3373.71	2504.05	3055.1	2977.62	0.00515098	0.986981	no	0.462829	0.0147305	no	-0.482189	0.0179268	no	0.388093	0.977434	no	0.38143	0.358578	no
slr1327-as	NC_000911.1	1660447	1660523	-	77	1432.21	1367.08	1054.47	1284.59	1578.79	1677.53	1659.71	1638.68	1546.85	1544.7	1336.38	1475.98	1808.57	1896.59	1763.85	1823	1456.3	1201.92	1118.51	1258.91	1894.59	1693.08	1422.71	1670.13	0.208764	0.34696	no	0.0499611	0.819256	no	0.195796	0.33115	no	-0.0304878	0.999055	no	0.0958397	0.943902	no
sll1228-as2	NC_000911.1	1665226	1665346	+	121	3013.85	2766.03	3022.94	2934.27	3658.47	3054.5	3401.26	3371.41	6669.24	8819.33	7117.45	7535.34	3879.51	3505.81	3925.44	3770.25	2757.04	2905.05	2801.2	2821.1	3072.68	3232.24	3425.1	3243.34	1.37332	5.94691e-09	up	0.0531897	0.78077	no	0.0555838	0.785712	no	-0.0623924	0.999055	no	0.0152742	0.980977	no
sll1228-as	NC_000911.1	1665832	1665906	+	75	5422.1	5254.27	5037.79	5238.05	5443.9	5619.34	6286.4	5783.21	5317.94	5238.8	5215.21	5257.32	6622.57	6490.54	6424.09	6512.4	5768.73	6022.66	5247.78	5679.72	5168.44	5267.89	5200.26	5212.2	0.0213416	0.948905	no	0.0678139	0.704856	no	-0.00637589	0.975755	no	0.111236	0.999055	no	-0.0743745	0.955096	no
slr1332-as	NC_000911.1	1670752	1670837	-	86	1420.76	1412.33	1327.37	1386.82	1277.92	1414.26	1460.83	1384.34	1302.38	1344.2	1312.1	1319.56	1767.73	1706.19	1588.08	1687.34	1336.49	1451.3	1712.17	1499.99	1240.74	1291.6	1319.86	1284.07	-0.0572893	0.865564	no	0.18608	0.300339	no	-0.155657	0.441261	no	0.113006	0.999055	no	-0.0278204	0.976458	no
sRNA_4	NC_000911.1	1671912	1672023	+	112	131853	109908	186871	142877	41141.7	60443	44649.3	48744.7	332457	264327	362811	319865	124484	106088	149393	126655	132184	79152	163718	125018	44434.9	53448.6	55410.7	51098.1	1.17833	0.00291425	up	1.27892	0.00134822	up	-1.70319	0.000310979	down	-0.190637	0.999055	no	0.142205	0.976458	no
ncr0690	NC_000911.1	1671918	1672049	+	132	3313.33	3823.74	5511.6	4216.23	2660.55	2592.82	2959.2	2737.52	21763.5	17348.3	22093.2	20401.7	6897.05	6485.27	6351.66	6577.99	3702.44	3106.79	6356.27	4388.5	3429.21	2912.5	2554.74	2965.48	2.29327	2.79218e-06	up	1.15996	0.00184581	up	-0.77073	0.034952	no	0.0629658	0.999055	no	0.186231	0.943902	no
sll1223-as	NC_000911.1	1675654	1675750	+	97	1679.52	1845.78	1533.22	1686.17	2145.74	2138.41	2158.62	2147.59	1881.29	2135.53	1826.32	1947.72	2440.63	2315.66	2119.81	2292.03	1589.54	1619.34	1355.7	1521.53	1899.28	1988.56	1381.09	1756.31	0.224106	0.207456	no	-0.0106708	0.967476	no	0.205452	0.221247	no	-0.152322	0.999055	no	-0.223274	0.671222	no
ncl0800	NC_000911.1	1678684	1678733	-	50	2631.68	3310.91	2283.08	2741.89	4874.95	5204.49	4000	4693.15	2447.71	2485.76	2139.87	2357.78	4711.62	5410.33	4142.78	4754.91	2766	2852.84	2444.85	2687.9	4518.22	4163.76	3154.47	3945.49	-0.1945	0.451422	no	-0.0868742	0.676305	no	0.635895	0.00293506	no	-0.0297436	0.999055	no	-0.183135	0.78553	no
ncr0700	NC_000911.1	1678973	1679224	+	252	6191.31	5776.67	5911.24	5959.74	4819.2	4377.49	4294.88	4497.19	8613.89	7071.94	6215.54	7300.46	4648.9	4183.53	4558.53	4463.65	6025.78	6239.91	5258.81	5841.5	5028.18	4133.36	4017.2	4392.91	0.304219	0.138644	no	-0.116344	0.604996	no	-0.551377	0.00280413	no	-0.0359291	0.999055	no	0.0372585	0.976458	no
sRNA_33	NC_000911.1	1679022	1679274	-	253	31042.2	23307	18995	24448.1	29055.7	17835.8	28061.8	24984.4	56642.5	23849.7	26360.8	35617.7	27588.2	20147.8	22225.7	23320.6	29311.7	24575.7	20930.1	24939.2	48185.2	23755.7	26313.8	32751.6	0.548935	0.318254	no	-0.203167	0.700297	no	-0.115581	0.84017	no	0.0239645	0.999055	no	0.466363	0.779641	no
ncr0710	NC_000911.1	1679333	1679407	+	75	6015.27	7929.39	5916.72	6620.46	11018.8	12081	13188.9	12096.2	6592.78	10014.3	6891.25	7832.78	19364.8	30236.7	21538.4	23713.3	7151.73	8117.01	6322.04	7196.92	11392.8	14349.2	11386	12376	0.261762	0.347013	no	0.863449	0.000522341	no	0.7263	0.00454155	no	0.116898	0.999055	no	0.10731	0.954605	no
ncl0810	NC_000911.1	1680333	1680464	-	132	1343.37	1342.74	1218.03	1301.38	1427.95	1378.55	1575.32	1460.61	1759.12	1711.03	1426.23	1632.13	1780.31	1432.98	1523.25	1578.84	1430.01	1241.43	1094.46	1255.3	1275.69	1269.81	1284.87	1276.79	0.339236	0.0218062	no	0.00934459	0.969917	no	0.0201673	0.923263	no	-0.0565803	0.999055	no	-0.12158	0.880498	no
ssr1375-as2	NC_000911.1	1684594	1684660	-	67	7411.54	8681.47	5855.29	7316.1	7917.5	7697.54	9488.66	8367.9	3934.63	5031.56	4315.17	4427.12	6239.84	7701.46	6449.38	6796.89	7245.54	7901.32	7249.68	7465.52	8889.87	9257.33	10736.2	9627.8	-0.705171	0.00021184	no	-0.406773	0.0159734	no	0.050553	0.813849	no	0.0292537	0.999055	no	0.280244	0.496416	no
ssr1375-as	NC_000911.1	1684673	1684710	-	38	9440.08	10476.8	6727.39	8881.43	8934.92	9428.43	9813.8	9392.38	3443.53	5055.57	3761.86	4086.99	11124	9241.7	8775.55	9713.74	9258.52	8099.58	6884.67	8080.92	10826.1	11036	9846.88	10569.7	-1.10759	1.59122e-05	down	-0.0527439	0.823072	no	-0.0643991	0.799519	no	-0.136701	0.999055	no	0.244269	0.698592	no
slr0804-as	NC_000911.1	1685110	1685178	-	69	3478.03	5046.16	4042.81	4189	3505.88	3621.06	4771.62	3966.19	2660.55	3592.86	2940.27	3064.56	5634.3	6168.03	5685.13	5829.15	4157.67	4983.61	3650.63	4263.97	3902.31	4655.96	4590.83	4383.03	-0.427243	0.0267819	no	0.451079	0.0139852	no	-0.216415	0.277044	no	0.0203915	0.999055	no	0.223448	0.720028	no
slr0806-as	NC_000911.1	1686768	1686878	-	111	1563.65	1621.09	1593.32	1592.69	1736.82	1800.75	1801.8	1779.79	1850.74	1902.31	1664.45	1805.83	2075.3	2073.72	1784.09	1977.7	1523.76	1361.55	1601.87	1495.73	1712.3	1785.69	1533.9	1677.29	0.196309	0.289297	no	0.0485542	0.801146	no	0.0130732	0.9487	no	-0.090771	0.999055	no	-0.0126535	0.987872	no
sRNA_32	NC_000911.1	1688096	1688149	-	54	4803.86	4998.35	4719.21	4840.47	4900.42	5272.94	6070.33	5414.56	4168.55	4578.51	4514.91	4420.66	5802.49	6245.86	5690.63	5912.99	4793.43	6069.2	4390.3	5084.31	6267.58	6171	5108.36	5848.98	-0.113457	0.628389	no	0.0234908	0.909236	no	0.0127443	0.948156	no	0.0619313	0.999055	no	0.184458	0.707964	no
slr0807-as3	NC_000911.1	1688228	1688411	-	184	2523.39	2811.57	2582.1	2639.02	3136.6	2961.76	3574.79	3224.38	2853.56	3159.49	2770.8	2927.95	3963.98	4195.17	3562.83	3907.33	2468.19	2736.37	2325.26	2509.94	2872.36	3097.95	2815.47	2928.6	0.167444	0.399015	no	0.170598	0.277511	no	0.144082	0.407353	no	-0.0776637	0.999055	no	-0.0650797	0.973935	no
slr0807-as2	NC_000911.1	1688563	1688637	-	75	1562.3	1559.49	1511.34	1544.37	2177.56	2300.54	2016.85	2164.98	1690.08	1576.99	1200.51	1489.19	2154.66	2012.07	1623.73	1930.15	1806.62	1364.16	1271.82	1480.86	1789.5	1920.03	1570.64	1760.06	-0.0402918	0.911325	no	-0.264892	0.122772	no	0.337174	0.0784558	no	-0.0640284	0.999055	no	-0.225167	0.690233	no
slr0807-as	NC_000911.1	1688627	1688730	-	104	2897.98	2932.69	2898.69	2909.79	2603.48	2629.08	3141.49	2791.35	3194.12	2563.63	2985.16	2914.31	3640.5	3637.56	3476.39	3584.82	3252.64	3596.26	3009.76	3286.22	2677.2	2900.38	2541.37	2706.32	0.0217791	0.946094	no	0.256432	0.0654891	no	-0.207714	0.185476	no	0.168841	0.999055	no	0.0294037	0.976458	no
ncl0820	NC_000911.1	1695526	1695784	-	259	2852.32	3286.18	2635.19	2924.56	3603.24	3676.72	3476.3	3585.42	2337.34	2698.66	2313.83	2449.94	3562.14	3834.18	3228.35	3541.56	2875.54	3019.24	2992.77	2962.52	3305.51	3908.65	3314.95	3509.7	-0.236782	0.219379	no	-0.125728	0.505968	no	0.151076	0.429195	no	0.0180634	0.999055	no	0.0410588	0.976458	no
sll0814-as	NC_000911.1	1696362	1696386	+	25	4711.96	6585.83	4598.32	5298.7	4469.72	4073.08	5718.41	4753.74	4239.78	5212.08	4162.81	4538.22	5547.18	6091.84	5493.36	5710.79	5569.38	6418.89	5334.22	5774.16	4968.37	5267.89	5992.18	5409.48	-0.198704	0.390047	no	0.152232	0.431379	no	-0.284028	0.151693	no	0.122495	0.999055	no	0.260223	0.688413	no
slr0813-as	NC_000911.1	1699269	1699330	-	62	1748.39	1959.03	1893.06	1866.83	2010.27	1931.31	2329.1	2090.23	2238.33	2543.53	2244.36	2342.07	2367.79	2389.09	2276.25	2344.38	1974.42	2026.79	2195.7	2065.64	1721.02	2231.43	2033.02	1995.16	0.345308	0.0399148	no	0.0574949	0.785464	no	0.023334	0.919266	no	0.14465	0.999055	no	0.0106671	0.990715	no
sll0812-as	NC_000911.1	1700025	1700151	+	127	1544.27	1870.25	1702.75	1705.76	1605.03	1670.39	1972.77	1749.4	1716.53	1883.63	1744.79	1781.65	1567.13	1927.45	1941.68	1812.09	1559.88	1938.8	1859.45	1786.04	1640.98	1686.41	1527.72	1618.37	0.0845256	0.728341	no	-0.0570926	0.75896	no	-0.105664	0.565178	no	0.0634817	0.999055	no	-0.0379533	0.976458	no
sll0812-as2	NC_000911.1	1700412	1700471	+	60	2360.16	3014.01	2760.07	2711.41	2752.65	3394.24	2755.72	2967.53	1948.7	2071.47	1588.34	1869.5	3558.86	4323.16	3958.15	3946.72	2896.82	2773.59	2809.11	2826.51	2750.94	3248.09	3420.65	3139.89	-0.51468	0.00381513	no	0.311397	0.0479301	no	-0.0160321	0.936781	no	0.0585937	0.999055	no	0.17015	0.767145	no
ncr0720	NC_000911.1	1700654	1700843	+	190	2757	2542.85	2627.49	2642.45	2113.36	2347.18	2492.88	2317.81	2774.95	2402.06	2477.13	2551.38	2815.73	2986.63	2639.65	2814	2523.04	2886.8	2802.61	2737.48	2786.04	2250.97	2535.53	2524.18	-0.0356505	0.908395	no	0.176356	0.260724	no	-0.340681	0.0228242	no	0.0462476	0.999055	no	0.199482	0.690233	no
slr0817-as	NC_000911.1	1704575	1704650	-	76	4254.22	4534.03	3945.47	4244.57	7093.01	7890.11	6517.2	7166.77	4694.41	4290.64	4161.89	4382.31	7321.82	8180.28	5900.29	7134.13	5028.86	4424.05	3874.91	4442.61	6175.37	6003.74	5739.67	5972.93	0.0639243	0.817575	no	-0.114435	0.482236	no	0.609852	0.000414437	no	0.062177	0.999055	no	-0.189334	0.690233	no
ncr0730	NC_000911.1	1711774	1711968	+	195	2168.97	1896.3	2036.55	2033.94	1630.96	1465.03	1892.07	1662.69	2202.26	1727.08	1813.96	1914.43	1925.24	1829.48	2077.81	1944.17	1979.14	2059.51	2042.12	2026.92	1692.89	1664.55	1780.12	1712.52	-0.0739889	0.764811	no	0.119331	0.467574	no	-0.439191	0.00454155	no	-0.00996331	0.999055	no	0.115551	0.880429	no
ncl0830	NC_000911.1	1712433	1712553	-	121	14028.4	14105.3	12370.8	13501.5	13167.4	11672.6	11689.6	12176.5	12557.3	13292.5	11978.4	12609.4	13408.1	14040.5	14830.1	14092.9	15098.1	12532.4	10194.5	12608.3	15797.4	15534.5	14905.7	15412.6	-0.0815718	0.817575	no	0.105219	0.653221	no	-0.292413	0.156725	no	-0.103763	0.999055	no	0.411422	0.322257	no
slr0823-as2	NC_000911.1	1716345	1716369	-	25	776.972	1079.64	1029	961.871	957.798	791.988	1010.83	920.206	764.909	908.772	748.371	807.351	1485.44	1335.2	1214	1344.88	1083.97	1052.83	889.036	1008.61	533.517	1090.83	976.699	867.014	-0.219715	0.650065	no	0.431164	0.118443	no	-0.169056	0.659291	no	0.0635357	0.999055	no	0.00389543	0.997229	no
slr0823-as	NC_000911.1	1716624	1716713	-	90	2993.71	3618.81	3447.85	3353.46	4748.06	4515.17	3939.03	4400.75	2355.43	2398.15	2462.09	2405.22	4422.78	4682.46	3793.75	4299.67	3083.71	3566.05	3148.67	3266.14	4325.56	3990.83	4223.56	4179.98	-0.456584	0.00122414	no	-0.143136	0.338409	no	0.253696	0.0914663	no	-0.0428891	0.999055	no	-0.00364828	0.993807	no
sll1263-as	NC_000911.1	1719598	1719661	+	64	3534.36	2656.94	2750.85	2980.72	3098.65	4080.74	3768.05	3649.15	2919.63	2725.06	2356.93	2667.21	3073.51	3303.22	3260.26	3212.33	3387.41	3183.97	2517.78	3029.72	2474.81	2826.84	2794.4	2698.68	-0.158132	0.48896	no	-0.280582	0.0889999	no	0.121704	0.525728	no	0.0149051	0.999055	no	-0.347053	0.358578	no
sll1258-as	NC_000911.1	1725173	1725243	+	71	4377.31	4447.83	4121.42	4315.52	4436.17	4966.53	4382.98	4595.22	5040.39	4875.14	4479.68	4798.41	5998.63	5445.79	5407.43	5617.28	4461.71	3348.4	3586.93	3799.01	4097.65	4140.72	4424.33	4220.9	0.168476	0.343461	no	0.188372	0.188713	no	-0.058909	0.755808	no	-0.184984	0.999055	no	-0.0442434	0.976458	no
ncl0840	NC_000911.1	1728561	1728613	-	53	709.348	492.291	743.231	648.29	532.882	480.316	544.922	519.374	494.82	592.568	496.413	527.934	481.716	485.479	644.222	537.139	617.096	640.8	576.616	611.504	440.403	451.792	485.61	459.268	-0.3075	0.348797	no	-0.0803713	0.82184	no	-0.476403	0.0975715	no	-0.0940993	0.999055	no	-0.109058	0.976458	no
sll1253-as	NC_000911.1	1735879	1735918	+	40	3211.28	2946.53	2110.24	2756.02	3484.3	3794.94	3664.26	3647.83	2950.36	2405.57	2294.81	2550.25	4032.73	3633.54	3414.38	3693.55	2406.23	2992.93	2384.65	2594.61	2813.47	3109.52	2689.22	2870.74	-0.101489	0.722553	no	-0.0806616	0.694479	no	0.245579	0.188216	no	-0.0916142	0.999055	no	-0.267948	0.592985	no
slr1344-as	NC_000911.1	1738473	1738521	-	49	4207.11	4168.02	3576.55	3983.89	3921.91	4348.62	3904.81	4058.45	4359.76	4022.93	3758.56	4047.08	5352.5	4697.6	4583.47	4877.86	4500.66	4020.04	3798.82	4106.5	3538.63	4017.98	3555.55	3704.05	0.0372132	0.904504	no	0.166324	0.292206	no	-0.12551	0.485227	no	0.0411293	0.999055	no	-0.0530557	0.976458	no
ncr0740	NC_000911.1	1744204	1744246	+	43	30994.4	34126	49150.2	38090.2	14649.7	13528.7	26043.2	18073.8	29884.8	27459	40233.1	32525.6	23250.4	27282.9	36261.2	28931.5	32010.7	38227.4	43439.6	37892.6	27431.9	20294.4	27026.5	24917.6	-0.20559	0.721749	no	0.587245	0.118812	no	-1.23236	0.00484144	down	-0.0134007	0.999055	no	0.547806	0.67009	no
ncl0845	NC_000911.1	1748926	1749138	-	213	6539.49	8692.91	6397.25	7209.88	11495.4	21747.4	10189.7	14477.5	4106.7	4633.58	4317.74	4352.67	5140.51	6879.06	5457.31	5825.63	6821.99	7733.22	6382.56	6979.25	7850.9	12378.4	21406	13878.4	-0.705985	0.156753	no	-1.42432	0.00360074	down	0.866571	0.0682827	no	-0.0492152	0.999055	no	0.0181564	0.990715	no
sll1247-as	NC_000911.1	1748938	1749063	+	126	42767.3	39287.1	44450.7	42168.4	33456.7	48713.6	34324.7	38831.6	50586.3	38745.8	45186.2	44839.5	41483.2	39600	53239	44774.1	41828.2	41482.6	42136.6	41815.8	33324.9	37427.2	57450.7	42734.3	0.104037	0.841195	no	0.105693	0.751926	no	-0.266022	0.397074	no	-0.0171372	0.999055	no	0.216711	0.879218	no
slr1353-as	NC_000911.1	1752232	1752301	-	70	3052.39	2801.93	3422.33	3092.22	1648.96	1979.97	2331.1	1986.68	3293.79	2777.86	3240.71	3104.12	3464.91	3218.78	3327.66	3337.12	2856.77	4196.78	3532.33	3528.63	2977.21	2280.47	2422.89	2560.19	0.0225334	0.951339	no	0.651843	0.00142133	no	-0.796207	0.000654624	no	0.180544	0.999055	no	0.441242	0.322257	no
sll1898-as	NC_000911.1	1758699	1758738	+	40	9743.48	9626.83	7757.66	9042.66	9992.41	11432	10487.4	10637.3	8714.5	8503.03	7892.97	8370.17	10705.6	9961.82	9920.67	10196	9554.84	9382.11	7755.92	8897.62	8294.52	8995.99	9156.56	8815.69	-0.0961666	0.683029	no	-0.162677	0.280266	no	0.0843224	0.641898	no	-0.0276335	0.999055	no	-0.192399	0.690233	no
sll1895-as2	NC_000911.1	1766684	1766706	+	23	9044.7	8625.42	9926.45	9198.86	10944.7	13814.7	8554.39	11104.6	9193.16	9587.43	9125.85	9302.15	17357	16448.1	16263.7	16689.6	6947.5	9782.64	9180.27	8636.8	9514.14	8993.82	10931.9	9813.29	0.0300591	0.945354	no	0.490136	0.0133294	no	0.115662	0.631756	no	-0.0980516	0.999055	no	-0.0943203	0.958915	no
sll1895-as	NC_000911.1	1766784	1766816	+	33	3987.39	3639.71	3361.77	3662.96	4055.94	3657.09	4671.26	4128.1	4437.13	4556.01	4128.09	4373.74	5433.24	5500.1	6161.98	5698.44	3539.62	3782.17	3199.18	3506.99	3726.03	4615.65	3559.63	3967.1	0.264363	0.152739	no	0.352539	0.0213334	no	0.024633	0.914873	no	-0.0687189	0.999055	no	0.012254	0.989686	no
ncl0850	NC_000911.1	1767011	1767096	-	86	2557.36	2029.56	2794.96	2460.63	1613.46	1710.27	1528	1617.25	2884.29	2501.92	2739.77	2708.66	2881	2822.09	3352.62	3018.57	2140.56	2211.5	2821.31	2391.13	1483.07	1716.98	1933.75	1711.27	0.149289	0.600233	no	0.796478	0.000441716	no	-0.762594	0.00177244	no	-0.044757	0.999055	no	0.165364	0.875971	no
slr1963-as	NC_000911.1	1767808	1767866	-	59	1932.87	1845.16	2057.45	1945.16	2039.64	1981.57	2227.25	2082.82	2222.49	2299.11	2497.21	2339.61	2822.57	2875.95	3073.58	2924.03	2201.52	2129.84	1805.07	2045.48	1949.82	2220.88	2315.35	2162.02	0.28177	0.124461	no	0.380178	0.0153409	no	-0.0485741	0.839333	no	0.0651276	0.999055	no	0.130973	0.88806	no
sll1894-as	NC_000911.1	1769064	1769141	+	78	3414.11	3102.82	3236.22	3251.05	3368.98	3070.28	3295.38	3244.88	5708.8	6579.35	5524.33	5937.49	3347.59	3619.73	3706.21	3557.84	3090.9	3189.42	3158.17	3146.16	3013.86	2899.32	3181.21	3031.46	0.879338	1.76688e-07	no	0.0222867	0.917147	no	-0.149519	0.383744	no	-0.0519231	0.999055	no	-0.0268173	0.976458	no
ncl0860	NC_000911.1	1770445	1770550	-	106	3038.37	2979.21	3154.94	3057.51	4320.98	4554.11	4039.23	4304.78	3072.01	3694.09	3204.62	3323.57	3766.14	4060.96	3536.06	3787.72	3455.74	3027.78	3311.17	3264.89	3987.22	4310.85	4152.59	4150.22	0.13423	0.519259	no	-0.291088	0.0356138	no	0.345674	0.01794	no	0.0921495	0.999055	no	0.0217708	0.976458	no
ncl0870	NC_000911.1	1772336	1772401	-	66	2126.61	1990.25	1961.03	2025.97	1804.71	1742.83	2286.4	1944.65	2061.28	1994.52	1904.59	1986.8	2074.83	2360.2	2069.32	2168.12	2208.72	2251.29	1922.32	2127.44	1995.63	1854.32	2069.79	1973.25	-0.0159944	0.966568	no	0.0469374	0.828124	no	-0.207909	0.266648	no	0.0641385	0.999055	no	0.0931327	0.947984	no
slr1968-as	NC_000911.1	1773287	1773322	-	36	4142.46	3898.72	3684.55	3908.58	5355.21	5080.88	5615.72	5350.6	4431.61	4157.78	3459.27	4016.22	6801.8	6181.47	5627.4	6203.56	4516.55	4339.64	3164.1	4006.76	5325.9	4877.68	5114.47	5106.02	0.0493877	0.878717	no	0.107794	0.541422	no	0.304427	0.0656048	no	0.0276171	0.999055	no	0.00248525	0.996679	no
slr1969-as2	NC_000911.1	1777909	1778002	-	94	2386.38	2880.97	2933.39	2733.58	2586.53	2828.53	3372	2929.02	3028.25	3014.08	2724.29	2922.2	3981.49	3935.75	3470.88	3796.04	2385.85	2872.35	3044.24	2767.48	2740.3	2703.01	2780.14	2741.15	0.117024	0.606154	no	0.272323	0.0527209	no	-0.0452153	0.824087	no	0.0154315	0.999055	no	-0.0176707	0.980977	no
slr1969-as	NC_000911.1	1779557	1779612	-	56	1879.77	1847.61	1894.91	1874.1	1929.63	1818.34	2372.36	2040.11	2439.12	2255.22	2620.55	2438.3	2383.16	2297.35	2086.56	2255.69	1752.11	2471.37	1951.38	2058.29	2024.5	2256.72	1979.8	2087.01	0.397782	0.0165442	no	0.0378474	0.870987	no	-0.0224928	0.923267	no	0.126137	0.999055	no	0.103661	0.943902	no
ncr0760	NC_000911.1	1781079	1781157	+	79	888.331	785.817	824.254	832.801	893.758	728.018	868.254	830.01	795.339	676.673	643.871	705.295	932.805	889.075	777.96	866.613	674.23	827.564	855.744	785.846	833.62	909.302	885.478	876.133	-0.228642	0.401035	no	-0.0528353	0.845342	no	-0.145944	0.56157	no	-0.0873169	0.999055	no	0.140668	0.919015	no
sll1888-as2	NC_000911.1	1782615	1782692	+	78	5362.17	4936.84	4766.73	5021.91	6667.12	6708.69	5753.03	6376.28	5796.35	5118.7	4793.5	5236.18	6535.24	6619.82	5963	6372.69	5606.75	5045.37	4648.21	5100.11	5290.28	5419.17	6645.85	5785.1	0.0733576	0.771744	no	-0.108388	0.520195	no	0.197157	0.216908	no	0.0175795	0.999055	no	-0.0641636	0.97344	no
sll1888-as	NC_000911.1	1782708	1782759	+	52	5705.59	6228.72	5758.72	5897.68	5738.29	6962.53	6630.1	6443.64	6719.22	6482.97	5874.76	6358.98	9903.28	9568.65	8944.5	9472.14	6667.01	7339.47	5707.86	6571.44	5338.37	6094.96	6719.88	6051.07	0.126031	0.554396	no	0.456156	0.000598978	no	-0.0224494	0.909072	no	0.14908	0.999055	no	-0.00674597	0.990715	no
ncr0770	NC_000911.1	1783743	1783776	+	34	8385.25	9102.89	8109.96	8532.7	12189.2	11951.9	12231.9	12124.3	11184.4	17157.4	15046.5	14462.8	14489.2	15769.6	14840.3	15033	8135.29	10413.5	7517.59	8688.78	9831.81	11209.5	12985.1	11342.2	0.780002	0.000229726	no	0.203242	0.280266	no	0.362881	0.0735611	no	0.0179545	0.999055	no	-0.0183978	0.980977	no
sll1885-as2	NC_000911.1	1787082	1787155	+	74	2591.04	2614	2313.94	2506.33	2796.07	3083.35	2897.84	2925.75	2133.77	2690.92	2101.63	2308.77	2477.82	2734.67	2553.09	2588.53	2449.8	2742.23	2265.14	2485.72	2624.78	2732.46	2604.06	2653.76	-0.108399	0.656115	no	-0.280555	0.0557732	no	0.0720532	0.716248	no	-0.017526	0.999055	no	-0.0631922	0.973935	no
sll1885-as	NC_000911.1	1788278	1788478	+	201	6833.26	7631.82	5963.28	6809.45	8106.89	8251.05	8100.29	8152.74	5955.63	7932.14	6565.12	6817.63	9728.55	13067.6	10626.3	11140.8	7066.56	7578.17	6528.63	7057.79	8303.02	8683.19	10325.8	9104	0.0213902	0.959365	no	0.342422	0.0683574	no	0.116246	0.625477	no	0.0487912	0.999055	no	0.235224	0.727853	no
slr1975-as	NC_000911.1	1793771	1793880	-	110	1976.61	2331.05	1958.6	2088.75	1998.2	2177.11	2422.05	2199.12	1942.07	2101.84	1817.78	1953.9	2590.02	2465.56	2524.57	2526.72	1996.34	2192.12	1919.51	2035.99	1970.37	2225.19	2129.78	2108.45	-0.0769117	0.770461	no	0.0988949	0.569151	no	-0.0705285	0.719116	no	-0.0404871	0.999055	no	0.0184584	0.980977	no
ncr0780	NC_000911.1	1795631	1795729	+	99	2082.31	2081.13	1713.37	1958.94	1947.35	2123.78	2144.19	2071.77	2500.03	2274.63	1736.28	2170.31	2614.05	2851.9	2421.87	2629.28	1963.31	1886.8	2132.79	1994.3	2012.48	2049.16	1839.81	1967.15	0.159194	0.431085	no	0.240388	0.102069	no	-0.0706052	0.722195	no	0.0268124	0.999055	no	0.000629708	0.999356	no
sll1879-as	NC_000911.1	1796237	1796275	+	39	610.524	645.941	803.903	686.789	503.773	531.86	814.589	616.741	672.447	565.412	824.527	687.462	610.005	463.61	466.924	513.513	575.052	957.913	498.658	677.208	662.621	869.796	609.168	713.861	0.0338977	0.958185	no	-0.353526	0.320526	no	-0.293727	0.429499	no	-0.0390141	0.999055	no	0.287939	0.807326	no
sll1878-as	NC_000911.1	1797543	1797620	+	78	4426.3	4556.19	3916.45	4299.65	4329.3	4496.64	4831.99	4552.64	4616.07	4977.34	4182.6	4592	6174.44	6704.52	6663.39	6514.12	4288.93	4909.3	4286.09	4494.77	4916.22	4579.22	4255.71	4583.72	0.10953	0.641762	no	0.412332	0.00174407	no	-0.0649513	0.733582	no	0.0598015	0.999055	no	0.0826703	0.943902	no
sll1874-as	NC_000911.1	1805498	1805642	+	145	3072.45	3400.26	2633.47	3035.4	4026.82	4142.01	3595.17	3921.33	3297.02	3101.44	2620.91	3006.46	3965.7	4138.92	3181.52	3762.05	3267.38	2957.07	2816.56	3013.67	3403.47	3408.26	3072.1	3294.61	0.00270006	0.990883	no	-0.168431	0.276123	no	0.226686	0.156204	no	-0.0111068	0.999055	no	-0.179909	0.72898	no
ncr0790	NC_000911.1	1808818	1808895	+	78	1309.41	1326.49	1267.69	1301.2	1290.92	1245.04	1582.89	1372.95	1456.97	1053.72	1094.37	1201.69	1353.91	1595.89	1245.13	1398.31	1090.2	1360.67	1104.17	1185.02	1250.43	1577.57	1269.1	1365.7	-0.0936115	0.763324	no	-0.0833829	0.704856	no	-0.0674413	0.781644	no	-0.14169	0.999055	no	0.0666535	0.976458	no
ncl0880	NC_000911.1	1816496	1816602	-	107	5387.51	9047.49	5905.3	6780.1	5238.85	4300.07	7834.27	5791.07	6750.4	10753.9	8513.16	8672.48	5515.07	6856.66	5169.43	5847.06	5929.88	7355.87	5842.09	6375.95	5617.19	6520.84	5254.79	5797.61	0.381998	0.277417	no	-0.0919998	0.797191	no	-0.367238	0.246538	no	-0.0893835	0.999055	no	0.0767574	0.976458	no
sll1867-as	NC_000911.1	1820015	1820089	+	75	20301.5	21520.9	18114.6	19979	23470.1	25607.6	23201	24092.9	10031.2	13872.1	12683.3	12195.6	14397.9	15688.6	16915.1	15667.2	20433.5	20479.3	18706.8	19873.2	22941.2	24822.9	22895.2	23553.1	-0.691207	0.000150409	no	-0.72451	0.000140261	no	0.125762	0.583774	no	-0.0105512	0.999055	no	0.0400119	0.976458	no
ssl2717-as	NC_000911.1	1821801	1821930	+	130	2231.63	2062.4	1985.02	2093.01	2625.92	2705.23	2660.37	2663.84	2378.78	2302.77	2140.77	2274.11	2954.81	2776.31	2661.46	2797.53	2408.03	2246.74	1944.77	2199.85	2340.55	2501.94	2319.91	2387.47	0.132181	0.517106	no	-0.0334424	0.864012	no	0.197435	0.206932	no	0.0662752	0.999055	no	-0.0836818	0.943902	no
sll1389-as	NC_000911.1	1822663	1822734	+	72	7675.73	6797.76	6475.88	6983.13	8271.58	9873.66	8443.64	8862.96	7952.62	6617.18	6293.27	6954.36	11605	10894.8	9199.85	10566.6	8124.6	7110.87	6263.9	7166.46	7861.5	7519.75	7983.34	7788.2	0.00663237	0.982587	no	0.148957	0.357955	no	0.19291	0.243265	no	0.0320699	0.999055	no	-0.109964	0.906504	no
sRNA_31	NC_000911.1	1823326	1823540	-	215	162879	183703	211120	185900	85333.7	72857.7	110624	89605.1	101125	99417.9	138386	112976	94297.2	89960.8	104298	96185.4	165995	174057	215367	185140	135155	117052	117677	123294	-0.694638	0.0172629	no	0.00504805	0.992762	no	-1.20481	0.000458331	down	-0.0069931	0.999055	no	0.539318	0.395848	no
ncr0800	NC_000911.1	1823724	1823788	+	65	4116.22	3695.71	3747.42	3853.12	3258.78	3292.7	3610.11	3387.2	4648.29	3628.92	3741.85	4006.36	4633.06	4215.29	4132.27	4326.87	4212.25	4023.24	3761.31	3998.93	3462.73	3489.42	2660.03	3204.06	0.0696888	0.792777	no	0.249599	0.0920382	no	-0.337147	0.027244	no	0.0483896	0.999055	no	-0.011237	0.989686	no
slr1467-as	NC_000911.1	1826142	1826249	-	108	3219.98	3007.34	2731.78	2986.37	2899.32	3038.05	3168.87	3035.41	3455.24	2740.92	2690.54	2962.23	3341.8	3515.71	3428.43	3428.65	3088.91	3553.47	3961.56	3534.65	3465.7	2863.79	2908.59	3079.36	0.0022165	0.992488	no	0.0711853	0.690056	no	-0.127086	0.448406	no	0.242379	0.999055	no	0.0929141	0.934678	no
slr1470-as	NC_000911.1	1827641	1827662	-	22	2079.14	2821.8	3215.61	2705.52	2651.25	3042.81	2264.52	2652.86	2160.62	1943.9	1621.12	1908.54	1925.37	3034.54	2069.32	2343.08	2718.43	2740.15	3072.9	2843.82	2500.86	3446.62	3449.64	3132.38	-0.466728	0.106155	no	-0.284303	0.293501	no	-0.166182	0.584478	no	0.069306	0.999055	no	0.336516	0.690233	no
ncr0810	NC_000911.1	1832233	1832330	+	98	4315.8	4048.67	3806.23	4056.9	4266.49	4377.49	4663.67	4435.88	4309.58	4370.67	3973.33	4217.86	3878.19	3746.73	4242.81	3955.91	3737.84	4652.5	3590.92	3993.75	3802.33	4208.01	4377.1	4129.15	0.0697739	0.787697	no	-0.268588	0.0595905	no	-0.0205272	0.916948	no	-0.0306982	0.999055	no	-0.0263357	0.976458	no
slr1476-as	NC_000911.1	1834422	1834534	-	113	2839.06	3614.74	2966.61	3140.14	3439.34	3604.5	3322.58	3455.47	2345.01	2791.13	2881.93	2672.69	3450.68	3938.63	3659.46	3682.93	3134.16	3088.17	3196.2	3139.51	3120.54	3213.85	3533.26	3289.22	-0.207905	0.218009	no	-0.014506	0.950071	no	-0.00257389	0.990072	no	-0.000238754	0.999655	no	0.00552183	0.990715	no
slr1476-as2	NC_000911.1	1834974	1835040	-	67	3993.34	3692.81	3539.57	3741.91	3427.25	3532.14	4019.61	3659.67	4126.27	3420.86	3132.76	3559.96	5464.73	4691.46	4643.1	4933.1	4267.83	4359.35	3897.83	4175	3545.99	3663.22	3624.7	3611.31	-0.0594139	0.833825	no	0.328797	0.0188043	no	-0.183397	0.268994	no	0.152681	0.999055	no	0.0566211	0.976458	no
sll1376-as	NC_000911.1	1840529	1840646	+	118	1109.81	1364.8	1219.48	1231.36	1462.09	1574.07	1896.84	1644.33	1518.7	1914.04	1605.35	1679.36	1583.39	1862.3	1646.1	1697.26	1243.31	1223.22	1396.97	1287.83	1434.11	1764.31	1437.31	1545.24	0.468448	0.00481883	no	-0.0596003	0.751926	no	0.27559	0.116118	no	0.0652299	0.999055	no	-0.0112457	0.989686	no
sRNA_5	NC_000911.1	1840642	1840724	+	83	3238.64	3197.74	3128.44	3188.27	3609.87	4293.91	3949.37	3951.05	3376.92	3107.6	3028.99	3171.17	4460.23	4976.83	4177.7	4538.25	3715.32	3416.7	2744.77	3292.26	3675.96	3854.59	3323.51	3618.02	0.00789113	0.979962	no	0.097807	0.555644	no	0.156638	0.343915	no	0.0394985	0.999055	no	-0.0498543	0.976458	no
sll1374-as	NC_000911.1	1841973	1842121	+	149	2527.39	2681	2546.59	2584.99	3284.14	2999.38	3329.05	3204.19	2640.14	3027.15	2805.61	2824.3	3602.22	3449.07	3309.99	3453.76	2546.24	2746.62	2548.27	2613.71	2847.73	3343.55	2821.32	3004.2	0.145291	0.479242	no	0.00133934	0.995786	no	0.166072	0.317409	no	0.0117053	0.999055	no	-0.02157	0.976458	no
sll1372-as	NC_000911.1	1844161	1844252	+	92	6456.61	7491.01	6501.12	6816.25	7220.86	9920.35	8507.3	8549.5	4329.34	5418.35	4149.85	4632.51	4541.08	5465.06	5286.51	5097.55	5891.15	6930.91	7036.19	6619.42	6324.64	7909.36	8614.98	7616.32	-0.540864	0.00453767	no	-0.848183	9.76333e-05	no	0.178898	0.368857	no	-0.0435527	0.999055	no	-0.0855681	0.955096	no
ncr0820	NC_000911.1	1845473	1845541	+	69	2134.04	2112.35	2330.15	2192.18	2304.62	2377.6	2490.45	2390.89	2549.7	2091.8	2126.82	2256.11	2884.42	2902.6	3067.99	2951.67	2221.03	2780.98	2335.33	2445.78	2440.45	2313.52	2257.16	2337.04	0.0593444	0.848742	no	0.198578	0.215751	no	-0.0233717	0.914873	no	0.149774	0.999055	no	0.0398617	0.976458	no
ncl0900	NC_000911.1	1845480	1845617	-	138	1334.91	1264.8	1351.49	1317.07	1606.12	2076.99	1611.47	1764.86	1623.25	1447.8	1283.72	1451.59	1879.5	1834.28	1424.03	1712.61	1347.52	1544.3	1322.01	1404.61	1655.16	1474.87	1386.81	1505.61	0.152936	0.458483	no	-0.137855	0.393282	no	0.263343	0.118501	no	0.0856322	0.999055	no	-0.150344	0.798795	no
sll1370-as	NC_000911.1	1845778	1845911	+	134	1903.15	1618.12	1943.76	1821.68	2116.83	2364.14	2079.85	2186.94	1557.54	1186.83	1413.67	1386.01	1948.6	1800.81	1370.28	1706.56	1980.5	1856.53	1755.4	1864.14	1972.07	1980.52	1896.07	1949.56	-0.378857	0.0247264	no	-0.457466	0.00554893	no	0.108219	0.557071	no	0.0261372	0.999055	no	-0.0896367	0.943902	no
sll1369-as	NC_000911.1	1847120	1847180	+	61	2198.2	2286.13	2306.28	2263.54	1821.79	1993.88	2544.83	2120.17	2060.06	1917.01	2166.14	2047.73	2701.49	2861.46	2413.08	2658.67	2742.1	2881.23	2383.52	2668.95	2446.2	2137.16	2347.63	2310.33	-0.123831	0.64308	no	0.224699	0.17849	no	-0.243831	0.181818	no	0.231011	0.999055	no	0.199437	0.747129	no
sll1182-as	NC_000911.1	1848350	1848386	+	37	1981.38	2455.95	2194.44	2210.59	2007.86	1732.79	2653.92	2131.52	2185.45	2383.9	2259.65	2276.33	2352.36	2537.33	2522.33	2470.67	1944.68	2707.81	2377.77	2343.42	2230.5	2103.27	1926.29	2086.69	0.0672607	0.856156	no	0.0946177	0.690056	no	-0.179287	0.429195	no	0.0801155	0.999055	no	0.028865	0.976458	no
sll1181-as	NC_000911.1	1848992	1849045	+	54	4188.87	5081.66	4957.4	4742.64	5093.7	5028.5	4840.22	4987.47	4836.33	4739.37	4904.69	4826.8	6028.14	5923.91	6055.95	6002.67	3789.75	3978	4253.11	4006.95	4137.22	4594.38	4570.64	4434.08	0.048846	0.865672	no	0.160978	0.299742	no	-0.0672036	0.730746	no	-0.244713	0.999055	no	-0.0945585	0.935821	no
ncl0910	NC_000911.1	1853952	1853995	-	44	797.479	797.465	913.526	836.156	809.328	792.845	689.203	763.792	1266.57	1032.7	850.421	1049.9	1068.19	1074.73	1120.88	1087.93	700.844	810.466	862.938	791.416	663.107	725.605	569.941	652.884	0.347692	0.199769	no	0.399183	0.0956712	no	-0.274219	0.352417	no	-0.0834679	0.999055	no	-0.156186	0.943902	no
sll1178-as	NC_000911.1	1857193	1857280	+	88	1886.89	1922.09	1918.4	1909.13	2239.61	2614.25	2855.27	2569.71	2129.58	1936.3	1993.18	2019.68	2538.59	2718.44	2224.52	2493.85	2166.25	2469.99	1967.92	2201.39	2245.09	2456.47	2039.79	2247.12	0.0991968	0.692888	no	-0.142933	0.374595	no	0.275715	0.0870153	no	0.197984	0.999055	no	-0.114967	0.88806	no
slr1267-as	NC_000911.1	1859286	1859401	-	116	4618.4	4607.1	4989.74	4738.42	4064.93	3706.35	4867.42	4212.9	4596.99	4700.55	5115.82	4804.45	4451.91	5071.73	5258.93	4927.52	4342.01	5160.23	4598.46	4700.24	4132.17	4271.79	4778.82	4394.26	0.0385454	0.89959	no	0.120951	0.478979	no	-0.317047	0.037099	no	-0.018601	0.999055	no	0.137185	0.809965	no
slr1270-as	NC_000911.1	1862424	1862469	-	46	5625.69	5163.52	5749.65	5512.95	5592.49	6189.97	6372.63	6051.7	6722.64	5098.77	4867.97	5563.13	8754.19	7090.21	8016.37	7953.59	5444.24	6035.7	4771.32	5417.09	5925.95	5668.13	5681.15	5758.41	0.0262393	0.935046	no	0.295166	0.0433405	no	-0.0189417	0.923263	no	-0.0348236	0.999055	no	0.00482383	0.991143	no
ncl0920	NC_000911.1	1864128	1864166	-	39	48343.9	48791.6	39453.1	45529.5	55304.8	50091.6	48301.4	51232.6	36830.5	42594.4	37508.5	38977.8	48309.4	49017.9	54746.8	50691.4	44015.4	42169.9	33837.5	40007.6	49824.8	47480.6	51390.1	49565.2	-0.205835	0.431085	no	-0.120098	0.605694	no	0.0276523	0.915253	no	-0.191222	0.999055	no	0.0249994	0.980977	no
ncr0830	NC_000911.1	1865512	1865588	+	77	1261.32	1635.83	1315.48	1404.21	1395.39	1212.23	1312.77	1306.8	1142.4	1136.83	1070.62	1116.62	1424.25	1607.58	1428.82	1486.88	995.138	1499.64	1118.51	1204.43	1504.85	1356.19	1431.28	1430.77	-0.303074	0.124071	no	0.0695897	0.751926	no	-0.230302	0.243265	no	-0.226932	0.999055	no	0.193522	0.772583	no
slr1277-as3	NC_000911.1	1869843	1869961	-	119	1758.67	2370.23	1925.31	2018.07	2259.83	2246.19	2335.95	2280.66	1721.73	1872.69	1606.6	1733.67	2313.68	2442.72	2120.04	2292.15	1868.92	2044.16	1692.62	1868.57	1978.97	2266.5	1946.52	2064	-0.195359	0.28956	no	-0.0993122	0.565976	no	0.0399567	0.843354	no	-0.114347	0.999055	no	-0.0704816	0.966763	no
slr1277-as2	NC_000911.1	1870014	1870072	-	59	2198.38	2843.98	2656.97	2566.44	3028.24	2996.32	3083.89	3036.15	2333.62	2621.89	2368.39	2441.3	3230.71	3264.92	3144.31	3213.31	2233.2	2626.33	2095.45	2318.33	2790.51	2970.57	2449.58	2736.89	-0.0474692	0.879408	no	-0.0248175	0.910535	no	0.107095	0.584395	no	-0.152964	0.999055	no	-0.079108	0.957234	no
slr1277-as	NC_000911.1	1870610	1870741	-	132	2382.94	2801.35	2661.4	2615.23	2721.02	2942.81	2620.06	2761.3	2591.09	2475.43	2161.49	2409.34	2879.26	2939.71	2713.11	2844.03	2414.02	3068.19	2820.33	2767.51	2917.67	2620.24	2684.72	2740.88	-0.0997057	0.666628	no	-0.0618379	0.729011	no	-0.0655735	0.72797	no	0.0773626	0.999055	no	0.0632467	0.97344	no
ncr0840	NC_000911.1	1875001	1875077	+	77	5883.44	5912.34	5637.76	5811.18	8452.1	9844.75	7726.57	8674.47	5335.91	5649.45	5755.53	5580.3	7844.66	9139.74	8858.66	8614.36	5655.3	5987.52	5676.75	5773.19	6192.6	8128.5	10207.5	8176.21	-0.0405045	0.916412	no	-0.115382	0.583278	no	0.430678	0.0326138	no	-0.0133897	0.999055	no	-0.00493161	0.993535	no
sRNA_6	NC_000911.1	1879720	1879878	+	159	9363.39	8821.62	8049.14	8744.72	11314.1	13158.3	11307.1	11926.5	8985.79	7947.13	7067.46	8000.13	11477.2	11708.3	10512.8	11232.8	9603.18	10081.9	7956.13	9213.74	9809.45	10207.1	9479.78	9832.12	-0.114695	0.713613	no	-0.193258	0.345337	no	0.301609	0.139604	no	0.0685039	0.999055	no	-0.20571	0.772583	no
ncr0850	NC_000911.1	1880853	1880961	+	109	1304.92	1444.48	1379.17	1376.19	1413.83	1383.99	1470.54	1422.79	1423.55	1618.43	1394.61	1478.86	1863.18	1799.15	1879.47	1847.27	1457.41	1705.91	1384.87	1516.06	1460.75	1147.21	1204.83	1270.93	0.120743	0.636199	no	0.269735	0.0794521	no	-0.0935674	0.648054	no	0.133238	0.999055	no	-0.097443	0.943902	no
sRNA_7	NC_000911.1	1881053	1881108	+	56	4173.54	4000.47	4206.13	4126.71	5701.18	5236.15	5428.06	5455.13	4507.5	4999.68	4186.62	4564.6	4880.31	5178.36	4715.09	4924.59	3921.39	3638.83	3787	3782.41	4421.16	4964.78	5126.26	4837.4	0.15709	0.435684	no	-0.257069	0.0734174	no	0.257009	0.107248	no	-0.129228	0.999055	no	-0.0995706	0.919015	no
ncl0930	NC_000911.1	1881770	1881856	-	87	2369.52	1954.53	2088.3	2137.45	2554.69	2806.85	2290.55	2550.7	1884.01	1904.8	1760.71	1849.84	2094.23	2062.27	2703.59	2286.7	2083.74	2234.88	1926.67	2081.76	2481.7	2507.65	2374.24	2454.53	-0.201633	0.312582	no	-0.262481	0.0985464	no	0.0964817	0.611447	no	-0.0455679	0.999055	no	0.020622	0.978892	no
ncr0860	NC_000911.1	1881785	1881828	+	44	2193.07	2208.36	2046.3	2149.24	2609.39	2099.97	2231.7	2313.69	2433.8	3158.83	2537.98	2710.2	2505.62	2576.2	2121.05	2400.96	2102.53	2219.13	2083.68	2135.11	2595.59	2464.03	1934.8	2331.47	0.343255	0.0593469	no	-0.0632089	0.78077	no	-0.0287192	0.907753	no	-0.0130426	0.999055	no	0.0638742	0.976458	no
ncr0870	NC_000911.1	1886878	1887067	+	190	4191.56	9731.01	5720.4	6547.66	6058.95	6967.11	5681.17	6235.74	3787.16	4863.9	3972.64	4207.9	4196.11	6551.54	4508.58	5085.41	4750.99	5215.01	5702.7	5222.9	5335.17	6084.26	4886.97	5435.47	-0.610031	0.0753169	no	-0.405782	0.204926	no	-0.204242	0.574211	no	-0.317936	0.999055	no	-0.127293	0.973935	no
ncl0940	NC_000911.1	1886895	1886925	-	31	60880.3	66113.7	58218.1	61737.4	59753.4	52251.8	61371.8	57792.4	60787.3	51581.9	55260.2	55876.5	58530.3	60635.7	64371.4	61179.1	65020.3	65569.3	59717.2	63435.6	82393.9	72092.4	78531.9	77672.7	-0.125585	0.699219	no	-0.0210925	0.945412	no	-0.240397	0.267267	no	0.0357509	0.999055	no	0.501682	0.153877	no
sll1434-as	NC_000911.1	1905391	1905415	+	25	5037.79	6261.94	7138.65	6146.13	5476.64	5543.92	6382.67	5801.08	6512.65	8446.23	8699.81	7886.23	8726.94	7760.83	6434.21	7640.66	5831.02	7335.87	7038.2	6735.03	6635.61	5800	5279.46	5905.02	0.385208	0.0680165	no	0.296151	0.138541	no	-0.220985	0.332127	no	0.126169	0.999055	no	0.0929931	0.966763	no
sll1432-as	NC_000911.1	1907671	1907811	+	141	2057.53	2329.02	1835.86	2074.14	2007.39	2253.46	2309.45	2190.1	2700.82	3165.73	2529.4	2798.65	3921.82	3856.84	3659.22	3812.63	2293.07	2234.05	1904.7	2143.94	2311.67	2278.45	2152.97	2247.7	0.449033	0.000643953	no	0.698	6.36153e-06	no	-0.0683418	0.720639	no	0.0446379	0.999055	no	0.113782	0.88806	no
slr1534-as	NC_000911.1	1909309	1909424	-	116	4218.68	4506.27	4248.21	4324.39	5261.11	4754.86	4910.99	4975.65	4940.82	6613.02	5801.29	5785.04	6942.98	7026.09	6809.13	6926.07	4374.23	4933.33	4342.99	4550.19	4944.23	4931.19	5154.3	5009.91	0.438056	0.00205046	no	0.369453	0.0102327	no	0.0593343	0.77286	no	0.0682982	0.999055	no	0.0822087	0.947984	no
sll1104-as	NC_000911.1	1912155	1912268	+	114	2913.1	3291.02	2757.24	2987.12	3840.02	3870.62	3432.77	3714.47	3215.88	3059.72	2595.09	2956.9	3461.13	3721.08	3693.92	3625.38	3090.27	3269.62	2867.6	3075.83	3020.04	3430.71	3125.99	3192.25	0.00255782	0.990883	no	-0.142123	0.357502	no	0.172064	0.282663	no	0.0389281	0.999055	no	-0.145326	0.795871	no
ncl0950	NC_000911.1	1924069	1924120	-	52	1711.07	1937.82	1174.93	1607.94	2668.42	2955.45	2804.78	2809.55	1281.85	1721.94	1113.11	1372.3	1372.51	2179.86	1750.96	1767.78	1886.89	1436.87	854.843	1392.87	2949.73	2532.64	2436.67	2639.68	-0.221694	0.64308	no	-0.781101	0.0083051	no	0.655883	0.0344779	no	-0.211424	0.999055	no	-0.0175865	0.990622	no
ncr0880	NC_000911.1	1924076	1924109	+	34	7426.94	7621.02	5107.15	6718.37	12405.9	12922.5	10766.6	12031.7	5592.19	5385.02	4539.75	5172.32	7526.17	9244.93	7654.46	8141.85	7338.25	6442.86	5992.28	6591.13	10420.2	11679	7744.5	9947.93	-0.363127	0.104471	no	-0.67234	0.00121002	no	0.694016	0.00246525	no	-0.0275377	0.999055	no	-0.205962	0.760951	no
slr1163-as	NC_000911.1	1927521	1927553	-	33	721.528	872.44	852.624	815.531	874.447	1028.56	1575.32	1159.44	678.815	870.704	797.27	782.263	1002.25	1159.03	1310.57	1157.28	792.874	900.518	841.89	845.094	707.314	927.162	839.913	824.796	-0.0389544	0.950308	no	-0.114614	0.704856	no	0.366362	0.207256	no	0.0474003	0.999055	no	-0.398202	0.653379	no
slr1164-as	NC_000911.1	1929466	1929657	-	192	1830.82	1677.57	1821.34	1776.58	2123.32	2145.95	2421.78	2230.35	1633.4	1593.97	1708.32	1645.23	2375.39	2419.47	2082.61	2292.49	1975.99	1919.23	2078.86	1991.36	2127.47	2234.45	2031.35	2131.09	-0.0951897	0.692888	no	-0.0655097	0.710364	no	0.177605	0.269055	no	0.161186	0.999055	no	0.00838643	0.990715	no
slr1166-as	NC_000911.1	1932538	1932628	-	91	1983.06	2046.58	1978.84	2002.82	2239.99	2465.9	2332.69	2346.19	2017.34	2070.73	1773.27	1953.78	1951.17	2193.23	2009.44	2051.28	2064.02	2034.01	2381.35	2159.79	2372.61	2222	1914.53	2169.71	-0.021226	0.950308	no	-0.297994	0.041584	no	0.0784238	0.690701	no	0.108309	0.999055	no	-0.0404125	0.976458	no
ncr0890	NC_000911.1	1935800	1935893	+	94	1253.18	1540.98	1599.25	1464.47	992.808	1213.66	1513.17	1239.88	1633.28	1443.06	1660.7	1579.01	1580.25	1523.99	1331.85	1478.7	1461.33	1616.83	1822.6	1633.59	1383.45	1422.26	1333.9	1379.87	0.137623	0.584812	no	0.16009	0.400544	no	-0.387019	0.0451321	no	0.15644	0.999055	no	0.236644	0.690233	no
slr1171-as	NC_000911.1	1938936	1938973	-	38	1253.18	1562.64	1248.16	1354.66	1518.78	1761.63	1539.05	1606.48	1495.31	1354.01	1492.43	1447.25	1236.85	1628.74	978.389	1281.32	1131.19	1050.15	1096.67	1092.67	1491.74	2030.42	1233.03	1585.06	0.126536	0.722553	no	-0.420699	0.0674795	no	0.100545	0.728228	no	-0.309473	0.999055	no	0.0652536	0.976458	no
ncr0900	NC_000911.1	1942800	1942868	+	69	2642.58	2829.5	2598.12	2690.07	4529.16	4208.63	3651.97	4129.92	3412.79	3360.44	2855.54	3209.59	3607.63	3638.33	3111.98	3452.65	2654.41	2805.59	2442.7	2634.23	2935.79	3566.68	3567.46	3356.64	0.270645	0.0938261	no	-0.367441	0.00791041	no	0.477487	0.00252058	no	-0.0351437	0.999055	no	-0.224632	0.633525	no
slr1173-as	NC_000911.1	1943185	1943233	-	49	3657.24	3635.54	3248.42	3513.73	4836.6	5329.95	4228.98	4798.51	4214.8	3586.54	3388.67	3730	4428.84	4129.91	3948.6	4169.12	3909.47	4227.97	3666.52	3934.65	4185.11	3678.62	3528.62	3797.45	0.101505	0.683029	no	-0.303595	0.033293	no	0.298221	0.056246	no	0.158395	0.999055	no	-0.265333	0.449123	no
slr1174-as	NC_000911.1	1945220	1945346	-	127	3981.56	3308.36	3620.73	3636.88	3050.53	3118.06	3325.85	3164.81	3708.39	3493.66	3181.13	3461.06	3815.02	3597.54	4062.6	3825.06	3546.53	3550	3259.51	3452.01	3071.92	2838.62	3195.73	3035.42	-0.0608734	0.820654	no	0.170361	0.270219	no	-0.3525	0.0170162	no	-0.0818003	0.999055	no	0.0155522	0.980977	no
ncr0910	NC_000911.1	1945415	1945501	+	87	2621.6	2471.6	2319.3	2470.83	2314.75	2893.55	2273.95	2494.09	2738.1	2488.52	2331.94	2519.52	3248.06	3477.08	3322.8	3349.31	2792.64	2576.46	2288.59	2552.56	2395.46	2561.16	2108.75	2355.12	0.0411883	0.890791	no	0.327137	0.0204673	no	-0.14467	0.410584	no	0.0420449	0.999055	no	-0.00269402	0.996338	no
sRNA_8	NC_000911.1	1948971	1949284	+	314	3813.42	3977.03	3830.06	3873.5	4112.06	4416.95	4582.77	4370.59	4722.39	4000.78	4057.28	4260.15	5360.83	5282.05	4806.23	5149.7	4267.56	4145.25	3960.91	4124.57	4436.24	4278.91	3934.37	4216.51	0.153459	0.58647	no	0.131686	0.544705	no	0.0268646	0.914873	no	0.0869577	0.999055	no	0.0225158	0.980977	no
slr1673-as	NC_000911.1	1954061	1954113	-	53	1702.43	1952.19	1744.32	1799.65	1517.56	2081.37	2138.82	1912.58	1824.65	1512.94	1720.9	1686.16	1828.33	2125.61	2176.04	2043.33	1763.13	1778.22	2166.68	1902.68	1494.22	2133.46	1631.15	1752.95	-0.0669074	0.856156	no	0.000164958	0.999681	no	-0.0694387	0.788367	no	0.0822501	0.999055	no	-0.0290186	0.976458	no
ncr0920	NC_000911.1	1957508	1957613	+	106	3115.22	2953.74	2434.46	2834.47	3017.74	3869.21	3467.07	3451.34	2824.6	2508.96	2068.39	2467.31	3366.54	3418.03	2598.36	3127.64	2768.11	2827.53	2358.88	2651.51	2894.08	2993.12	2670.86	2852.68	-0.188535	0.312582	no	-0.240796	0.107772	no	0.128116	0.449184	no	-0.100763	0.999055	no	-0.195346	0.690233	no
ncr0930	NC_000911.1	1969319	1969357	+	39	2875.89	3737.23	3030.09	3214.4	4045.93	4182.36	4406.18	4211.49	1933.29	2038.91	1739	1903.73	3258.32	4047.67	2976.64	3427.54	3761.8	4637.17	3419.37	3939.45	4381.85	4997.06	4924.11	4767.67	-0.730681	9.27001e-05	no	-0.403974	0.0087105	no	0.252858	0.159992	no	0.287565	0.999055	no	0.257124	0.551559	no
sll1556-as	NC_000911.1	1980005	1980092	+	88	2684.37	2985.38	2987.23	2885.66	3586.16	3535.66	3856.25	3659.36	3036.04	3128.46	2577.84	2914.11	3705.68	3808.98	3491.98	3668.88	2792.76	2691.9	3199.18	2894.62	2851.36	3250.11	3187.17	3096.21	0.0306267	0.922184	no	-0.10238	0.541506	no	0.199214	0.210078	no	0.00446375	0.999055	no	-0.165073	0.760675	no
ncl0980	NC_000911.1	1981599	1981804	-	206	1946.69	1843.08	1908.29	1899.35	2041.61	2183.19	2208.12	2144.31	1692.13	1651.07	1674.53	1672.58	2090.02	2109.88	1915.29	2038.4	2005	2279.27	1861.15	2048.48	2193.31	2147.17	2072.7	2137.73	-0.167772	0.377539	no	-0.177206	0.244284	no	0.0249446	0.900214	no	0.101169	0.999055	no	0.0703197	0.958931	no
ncr0940	NC_000911.1	1981791	1981867	+	77	3173.64	4077.88	3977.75	3743.09	2830.66	2828.53	3610.11	3089.76	3860.02	3150.16	3348.53	3452.9	3911.03	4064.11	4049.96	4008.37	3859.19	4245.3	4053.1	4052.53	4211.4	3843.98	3942.45	3999.28	-0.0910263	0.707164	no	0.270104	0.0597561	no	-0.416876	0.0069499	no	0.110942	0.999055	no	0.445486	0.0833061	no
slr1691-as2	NC_000911.1	1984129	1984212	-	84	3580.52	4530.65	3579.28	3896.82	3851.95	4276.47	3953.93	4027.45	2387.09	2561.49	2366.5	2438.36	2852.89	3129.37	2782.09	2921.45	3159.36	3365.91	3660.22	3395.16	3542.88	3792.87	3731.76	3689.17	-0.65403	1.22216e-05	no	-0.567245	9.76333e-05	no	-0.094935	0.586472	no	-0.197411	0.999055	no	-0.0489293	0.976458	no
slr1691-as	NC_000911.1	1984903	1984993	-	91	3022.78	3223.11	3162.61	3136.17	3306.01	3149.72	3443.49	3299.74	2983.98	3443.88	2994	3140.62	3494.25	3545.85	3176.75	3405.62	3501.65	3816.1	3246.37	3521.37	3206.23	3047.94	3031.34	3095.17	0.0179842	0.954674	no	-0.0616334	0.730378	no	-0.0702434	0.71008	no	0.160957	0.999055	no	-0.0211129	0.976458	no
ncl0990	NC_000911.1	1986938	1987020	-	83	754.928	650.388	561.763	655.693	628.768	613.416	748.119	663.434	454.206	539.402	570.576	521.395	566.267	620.009	530.211	572.162	585.444	664.926	591.352	613.907	542.355	568.973	604.275	571.868	-0.330586	0.193611	no	-0.322232	0.149267	no	-0.140523	0.602319	no	-0.100173	0.999055	no	-0.139113	0.937881	no
slr1697-as	NC_000911.1	1992428	1992488	-	61	2393.37	2522.12	2069.06	2328.18	2375.37	2179.36	2734.21	2429.65	2445.2	3341.07	2750.8	2845.69	3139.05	3374.47	3097.2	3203.57	2343.81	2296.64	2353.15	2331.2	2200.21	3031.28	2380.08	2537.19	0.301457	0.0927271	no	0.287762	0.0791188	no	-0.0802786	0.707251	no	0.00134018	0.999055	no	0.136176	0.850405	no
sll0921-as	NC_000911.1	1994083	1994239	+	157	3667.75	4166.14	3451.15	3761.68	5232.46	5458.88	5169.12	5286.82	3312.98	3115.5	3076.01	3168.16	5521.6	5386.15	4451.02	5119.59	4047.34	4034.38	2972.89	3684.87	4502.61	4927.1	3875.52	4435.08	-0.228221	0.204489	no	-0.153651	0.354009	no	0.347381	0.0247797	no	-0.0357864	0.999055	no	-0.182298	0.751619	no
sll0920-as3	NC_000911.1	1995551	1995660	+	110	3423.46	3557.92	3259.46	3413.61	3008.47	3265.67	3682.31	3318.81	3581.16	3213.51	2817.02	3203.9	3900.85	3492.88	3621.31	3671.68	3606.16	3515.88	2875.06	3332.37	2879.78	3041.49	3269.66	3063.64	-0.0762642	0.756021	no	0.0448978	0.807503	no	-0.18955	0.225267	no	-0.0403788	0.999055	no	-0.0360785	0.976458	no
sll0920-as2	NC_000911.1	1995696	1995755	+	60	7675.73	7167.64	7824.65	7556.01	6508.12	6599.9	6859.21	6655.74	8350.25	6537.37	6499.52	7129.05	7441.69	6693.37	6854.05	6996.37	7421.16	8186.35	7061.36	7556.29	8155.58	6983.95	6071.37	7070.3	-0.0701686	0.787697	no	-0.0316812	0.871643	no	-0.33204	0.02449	no	-0.00768079	0.999055	no	0.157119	0.779641	no
sll0920-as	NC_000911.1	1996989	1997067	+	79	1491.13	1491.91	1516.22	1499.75	1484.42	1646.99	1325.23	1485.55	1991.81	1657.85	1480.16	1709.94	1983.13	2042.23	1517.5	1847.62	1360.29	1687.37	1664.6	1570.75	1646.13	1431.31	1470.23	1515.89	0.205041	0.329673	no	0.216693	0.215711	no	-0.166542	0.407881	no	0.0624642	0.999055	no	0.104042	0.943902	no
slr0935-as	NC_000911.1	1997912	1998007	-	96	5730.69	5613.78	5325.85	5556.77	6676.96	6226.69	8694.35	7199.33	7108.41	9020.9	7838.16	7989.16	7990.51	8323.25	7508.47	7940.74	5178.46	5580.8	5160.96	5306.74	6755.79	7378.87	6599.32	6911.33	0.540023	0.000303058	no	0.0374992	0.859722	no	0.224264	0.181818	no	-0.0709978	0.999055	no	0.0164982	0.980977	no
slr0936-as2	NC_000911.1	1999094	1999127	-	34	4717.86	5186.53	5107.15	5003.84	6085.56	5573.87	6774.26	6144.56	6604.57	7448.63	6259.35	6770.85	7236.04	8569.97	7832.99	7879.67	4507.39	5119.33	4793.82	4806.85	4928.16	6357.93	5725.88	5670.66	0.452861	0.00134215	no	0.246964	0.0890739	no	0.156199	0.38045	no	-0.0624932	0.999055	no	-0.0408044	0.976458	no
slr0936-as	NC_000911.1	1999225	1999326	-	102	6124.61	6430.24	6707.07	6420.64	4171.41	4141.11	5627.52	4646.68	5924.29	6767.31	6333.87	6341.82	6388.42	6845.07	7074.23	6769.24	6486.24	6176.49	5965.04	6209.26	5018.06	4936.37	4748.92	4901.12	-0.00039895	0.997912	no	0.440717	0.00179372	no	-0.615478	0.00028256	no	-0.052855	0.999055	no	0.152872	0.798795	no
ncr0950	NC_000911.1	2010077	2010154	+	78	2337.66	2283.86	2071.59	2231.04	1550.68	1776.9	1814.31	1713.96	2178.45	2013.21	1701.52	1964.39	1629.16	1676.13	1857.97	1721.09	2036.64	1806.97	1685.94	1843.18	1891.68	1901.61	1463.7	1752.33	-0.170978	0.417486	no	-0.0961018	0.633573	no	-0.535374	0.00246525	no	-0.279093	0.999055	no	0.106224	0.935821	no
slr0949-as	NC_000911.1	2017848	2017912	-	65	2766.64	2754.48	2337.5	2619.54	2616.47	2843.03	2377.12	2612.21	2647.76	2128.01	2329.66	2368.48	2972.66	2942.14	2801.54	2905.45	2558.98	2860.68	2393.56	2604.41	2436.73	2640.09	2324.99	2467.27	-0.126957	0.596768	no	0.0515927	0.794889	no	-0.155681	0.394661	no	-0.0132335	0.999055	no	-0.00563143	0.990715	no
sll0909-as	NC_000911.1	2020803	2020971	+	169	4226.7	3865	3358.31	3816.67	5355.01	6332.11	4934.53	5540.55	4684.5	3934.16	3663.67	4094.11	5747.55	5065.42	4601.89	5138.29	4064.07	4461.33	3386.49	3970.63	4261.82	4711.06	4428.18	4467.02	0.114696	0.656115	no	-0.214934	0.188911	no	0.390618	0.0208077	no	0.0497977	0.999055	no	-0.237252	0.662952	no
slr0953-as	NC_000911.1	2023787	2023934	-	148	2425.92	2425.55	2504.05	2451.84	2285.81	2503.63	2507.56	2432.33	2809.34	2388.42	2156.94	2451.57	2963.97	2861.54	2665.88	2830.46	2159.36	2386.55	2402.8	2316.23	2405.11	2480.78	2180.45	2355.45	0.014135	0.965427	no	0.116026	0.476659	no	-0.161162	0.325408	no	-0.0860817	0.999055	no	0.0283721	0.976458	no
ncr0960	NC_000911.1	2024025	2024131	+	107	2283.83	3060.67	2930.11	2758.21	2507.54	2669.92	3104.02	2760.49	2711.39	2504.24	2999.82	2738.49	3335.07	3191.11	3205.19	3243.79	2698.58	3245.47	3003.27	2982.44	2952.73	2803.52	2855.59	2870.62	0.018513	0.951996	no	0.130618	0.405686	no	-0.13978	0.40334	no	0.108821	0.999055	no	0.132384	0.807326	no
sll0905-as	NC_000911.1	2028152	2028233	+	82	5089.14	5321.42	4833.22	5081.26	5795.31	5576.57	6225.24	5865.71	5683.51	5565.74	5397.45	5548.9	6708.24	7250.98	6514.15	6824.46	5173.71	5922.71	4619.1	5238.51	5886.17	5832.12	5231.17	5649.82	0.144495	0.486077	no	0.111643	0.508524	no	0.0617085	0.753247	no	0.0372296	0.999055	no	0.0177681	0.980977	no
sll1540-as	NC_000911.1	2033128	2033270	+	143	3203.06	2705.4	2765.87	2891.45	3194.38	3355.99	3211.23	3253.87	2983.98	2738.28	2800.67	2840.98	3221.8	3219.33	3257.85	3233	2953.67	2713.43	2804.14	2823.75	3241.21	3079.17	2958.16	3092.84	-0.0124692	0.972833	no	-0.113713	0.49505	no	0.0187947	0.923263	no	-0.0378446	0.999055	no	6.086e-05	0.999565	no
slr1624-as	NC_000911.1	2036654	2036744	-	91	3463.46	3361.53	3657.31	3494.1	2948.42	3346.57	3729.12	3341.37	3116.07	2951.89	2994	3020.65	3717.42	4141.92	3426.89	3762.08	3686.49	3872.08	3856.97	3805.18	4085.65	3281.83	3451.95	3606.48	-0.194038	0.252686	no	0.0685761	0.697587	no	-0.217134	0.162274	no	0.118216	0.999055	no	0.185415	0.698592	no
slr1626-as	NC_000911.1	2039301	2039320	-	20	4260.81	5398.22	4501.85	4720.3	5310.87	6317.05	4945.85	5524.59	3086.95	4076.11	3244.89	3469.32	5976.56	6084.88	5614.76	5892.07	4438.68	5221.72	4676.7	4779.03	3876.33	4589.45	4850.5	4438.76	-0.425026	0.0232671	no	-0.00300318	0.993662	no	0.0814865	0.733142	no	0.0151537	0.999055	no	-0.224228	0.727853	no
sll1534-as	NC_000911.1	2044578	2044642	+	65	27357.9	27351	34481.2	29730	16690.6	14128.1	26725.9	19181.6	28898.4	22184.7	30483.5	27188.9	27477	25816	32206.1	28499.7	27904.4	30043.6	38225.7	32057.9	31280	24129.2	29372	28260.4	-0.11015	0.83191	no	0.477512	0.0999438	no	-0.787756	0.0138141	no	0.106753	0.999055	no	0.642174	0.322257	no
ncl1010	NC_000911.1	2046388	2046497	-	110	3195.61	3075.35	3186.38	3152.45	2930.33	2957.1	3190.02	3025.82	3332.82	2836.88	3236.92	3135.54	3745.24	3654.09	3372.99	3590.77	3669.88	3674.11	3056.06	3466.68	3228.38	2860.09	3359.65	3149.38	0.00993206	0.977707	no	0.142112	0.360966	no	-0.207745	0.187414	no	0.129914	0.999055	no	0.133076	0.807326	no
sRNA_9	NC_000911.1	2047368	2047453	+	86	69340.2	43729.8	34689.3	49253.1	255234	132327	90655.7	159406	49744.5	26347.9	24318	33470.1	14661.4	15420.4	13534	14538.6	56197.9	32205	26651.7	38351.6	120671	87133.1	67090.5	91631.6	-0.551787	0.448422	no	-3.57538	2.94166e-05	down	1.56067	0.0135493	up	-0.365625	0.999055	no	-0.740914	0.690233	no
ssl2982-as	NC_000911.1	2048077	2048158	+	82	2544.57	2589.39	2833.27	2655.74	2882.68	2840.03	3301.93	3008.21	3124.93	3577.39	3237.05	3313.12	3467.34	3918.07	3497.66	3627.69	2723.61	3054.54	2846	2874.72	2968.5	3504.14	3331.85	3268.16	0.334307	0.0226412	no	0.162592	0.301723	no	0.0334508	0.874821	no	0.108478	0.999055	no	0.195664	0.690233	no
slr1636-as	NC_000911.1	2049583	2049646	-	64	4484.04	4723.44	4408.9	4538.8	5170.8	5200.37	6385.38	5585.52	4097.72	5272.63	4110.92	4493.76	6591.26	6997.62	6247.84	6612.24	5708.96	5253.55	5021.09	5327.87	4767.26	6526.66	6269.35	5854.43	-0.000886772	0.997461	no	0.138378	0.375081	no	0.152453	0.368857	no	0.228077	0.999055	no	0.147226	0.78691	no
sll1531-as	NC_000911.1	2052543	2052592	+	50	1716.86	1367.55	1286.24	1456.88	1792.8	1583.98	1848.38	1741.72	1453.33	1563.62	1449.97	1488.97	2042.48	1821.99	1775.48	1879.98	1476.45	1596.23	1518.77	1530.48	1683.91	1689.45	1346.26	1573.21	0.0292176	0.946737	no	0.000585083	0.999414	no	0.102186	0.683948	no	0.0662592	0.999055	no	-0.0866176	0.973328	no
sll1528-as2	NC_000911.1	2055170	2055208	+	39	1735.17	1845.55	1793.32	1791.35	1857.66	1643.93	2129.04	1876.88	1947.29	2244.52	2053.82	2081.88	2692.95	2924.31	1984.43	2533.89	1389.71	1654.58	1875.9	1640.06	1795.49	1807.81	1945.95	1849.75	0.232041	0.343748	no	0.322099	0.0860161	no	-0.0686996	0.803846	no	-0.12798	0.999055	no	0.0467904	0.976458	no
sll1528-as	NC_000911.1	2055327	2055382	+	56	6388.98	6185.46	6517.35	6363.93	6106.84	6987.14	7529.66	6874.55	7473.47	5870.74	5909.29	6417.83	7460.34	6966.57	6422.28	6949.73	6874.95	6822.8	6879.45	6859.06	7785.41	6354.44	5680.13	6606.66	0.0272859	0.928685	no	-0.084826	0.626309	no	-0.0409068	0.839333	no	0.103994	0.999055	no	0.0156068	0.980977	no
sll1527-as	NC_000911.1	2058370	2058459	+	90	2757	2309.24	2375.98	2480.74	2230.77	2346.63	2342.56	2306.65	2968.57	2353.6	2429.61	2583.93	3307.42	3083.01	2950.7	3113.71	2606.1	2500.01	2171.14	2425.75	2361.92	2231.91	2148.45	2247.42	0.069588	0.794239	no	0.33018	0.0199763	no	-0.260523	0.111926	no	-0.0390648	0.999055	no	0.0357695	0.976458	no
slr1641-as	NC_000911.1	2063838	2063865	-	28	2595.87	3566.68	3129.48	3097.35	3464.56	3333.62	3094.38	3297.52	3102.56	3436.53	3257.42	3265.5	3377.88	3775.11	3305.99	3486.32	3036.99	3002.03	2712.09	2917.04	2917.67	3088.14	3087.54	3031.12	0.106524	0.722553	no	-0.0300535	0.909095	no	-0.0376825	0.885211	no	-0.0892151	0.999055	no	-0.0481915	0.976458	no
sll1525-as	NC_000911.1	2065962	2066032	+	71	137638	142115	85779.8	121844	105508	100008	110469	105328	28841.8	35481.3	26449.9	30257.7	42211.1	51499.9	55025.5	49578.8	119084	100129	61382.1	93531.9	109063	139997	96749.7	115270	-1.99129	1.26335e-06	down	-1.18899	0.000417997	down	-0.353042	0.269247	no	-0.386463	0.999055	no	0.200264	0.910695	no
ncl1020	NC_000911.1	2067107	2067215	-	109	7588.07	8394.48	6003.46	7328.67	8415.37	7940.64	11241	9199.01	4290.71	7221.62	4806.05	5439.46	8043.63	8625.7	7872.91	8180.75	7107.03	7454.59	6414.59	6992.07	8527.39	10160.1	8990.82	9226.11	-0.413444	0.0712391	no	-0.271839	0.204912	no	0.181069	0.442074	no	-0.0696584	0.999055	no	0.0808273	0.976458	no
ncr0970	NC_000911.1	2067395	2067472	+	78	2233.23	2676.04	3040.4	2649.89	2999.02	3070.28	3619.37	3229.56	2920.94	3238.27	3080.73	3079.98	3593.08	3584.06	3356.01	3511.05	2372.09	2808.43	3205.66	2795.39	2960.42	3035.76	2935.85	2977.34	0.238992	0.170257	no	0.0165019	0.941558	no	0.143477	0.413535	no	0.0747855	0.999055	no	-0.0421601	0.976458	no
sll1524-as	NC_000911.1	2068879	2068992	+	114	7705.96	8097.33	7785.16	7862.82	7093.01	6178.1	7644.56	6971.89	6623.46	7508.62	7262.15	7131.41	9100.74	8985.5	9530.97	9205.74	8606.86	8334.19	8415.95	8452.33	7122.33	7573.24	7953.92	7549.83	-0.122116	0.653482	no	0.297055	0.074119	no	-0.319272	0.0696505	no	0.101615	0.999055	no	0.189788	0.760675	no
slr1646-as	NC_000911.1	2071872	2071901	-	30	1545.59	2039.33	2572.49	2052.47	1514.47	1728.55	2358.6	1867.21	2658.97	2761.95	2650.48	2690.47	2127.58	2735.3	2352.13	2405	2024.66	2518.88	2376.94	2306.82	2222.99	2061.93	2089.78	2124.9	0.423445	0.0710559	no	0.257913	0.271392	no	-0.270731	0.296107	no	0.161411	0.999055	no	0.262754	0.760675	no
slr1647-as	NC_000911.1	2072829	2072873	-	45	1100.01	1239.59	1375.57	1238.39	1255.23	1466.64	1797.03	1506.3	1117.01	1380.98	935.464	1144.48	1727.85	1699.9	1197.14	1541.63	1308.24	1433.97	1131.87	1291.36	1426.42	1522.43	938.57	1295.8	-0.0998161	0.819031	no	-0.0561095	0.851274	no	0.135642	0.646305	no	0.0514191	0.999055	no	-0.1451	0.935821	no
ncr0980	NC_000911.1	2073039	2073126	+	88	6137.74	5592.48	5764.35	5831.52	8211.89	8657.01	7532	8133.63	7071.68	6682.15	6278.5	6677.44	9185.07	8171.13	7742.71	8366.3	6116.46	7052.98	5882.71	6350.72	6668.96	7573.5	7394.24	7212.23	0.208963	0.253754	no	-0.065243	0.730378	no	0.332099	0.0321906	no	0.115412	0.999055	no	-0.0995669	0.933162	no
ssr2755-as	NC_000911.1	2075018	2075065	-	48	1096.53	1405.79	1038.37	1180.23	1253.53	1178.55	1564.38	1332.15	1320.38	1336.43	901.358	1186.06	1704.48	2187.66	1580.73	1824.29	1168.07	1220.52	1215.48	1201.36	955.189	1080.85	1058.64	1031.56	0.0303166	0.949709	no	0.339101	0.0812143	no	0.0454222	0.879309	no	0.026085	0.999055	no	-0.29459	0.690233	no
sll1521-as	NC_000911.1	2077492	2077564	+	73	2085.77	2119.85	2147.41	2117.68	2809.14	2802.7	2818.85	2810.23	1796.26	1968.03	1753.99	1839.43	2575.35	2943.61	2463.34	2660.77	2265.74	2558.81	2359.6	2394.72	2729.25	2760.78	2160.6	2550.21	-0.18916	0.349443	no	-0.186778	0.239246	no	0.261872	0.118501	no	0.17229	0.999055	no	-0.0716457	0.967672	no
sRNA_10	NC_000911.1	2080730	2080802	+	73	3587.87	4104.13	3523.96	3738.65	3826.82	3396.82	4678.31	3967.31	3854.48	3441.76	3083.51	3459.92	5039.42	4353.49	3991.24	4461.38	3507.42	3372.98	3678.95	3519.78	4339.39	4309.73	3073.66	3907.59	-0.0926379	0.722553	no	0.0635728	0.746102	no	-0.0546865	0.801299	no	-0.0868394	0.999055	no	0.043201	0.976458	no
slr0442-as	NC_000911.1	2081591	2081727	-	137	2847.1	2656.42	2423.44	2642.32	4284.37	3589	3752.4	3875.26	4793.64	4582.39	3612.55	4329.53	3712.32	3322.26	2827.32	3287.3	2506.67	2187.72	2257.74	2317.38	3806.05	3153.34	2822.77	3260.72	0.722693	0.000109063	no	-0.347003	0.033293	no	0.408326	0.0210258	no	-0.191028	0.999055	no	-0.18379	0.760675	no
slr0442-as2	NC_000911.1	2081610	2081672	-	63	2382.04	2177.85	2194.78	2251.56	3342.74	2865.94	3002.69	3070.46	4405.6	4216.12	3586.87	4069.53	3034.79	2731.99	2631.54	2799.44	1876.33	1792.46	1881.56	1850.12	2983.83	2613.04	2241.67	2612.85	0.862579	2.25694e-06	no	-0.24334	0.112301	no	0.302761	0.0658294	no	-0.286534	0.999055	no	-0.173858	0.760675	no
slr0442-as3	NC_000911.1	2082172	2082366	-	195	3984.47	4009.45	3483.58	3825.83	3894.79	3887.41	3532.35	3771.52	4015.07	3258.83	3121.21	3465.04	4273.01	3723.15	3540.84	3845.66	3579.7	3744.57	3300.64	3541.64	4364.75	3540.58	3201.52	3702.28	-0.12765	0.600233	no	-0.078564	0.691613	no	-0.16495	0.365849	no	-0.115303	0.999055	no	0.043101	0.976458	no
ssr0761-as	NC_000911.1	2085942	2086003	-	62	3011.68	2365.35	2152.38	2509.8	2574.73	3056.64	3284.03	2971.8	3119.56	2737.52	2574.41	2810.5	3219.44	3118.15	3181.86	3173.15	2803.38	2944.32	2240.51	2662.74	2514.3	2392.35	3225.15	2710.6	0.166836	0.507752	no	-0.00343915	0.992448	no	0.0766934	0.743168	no	0.0773595	0.999055	no	-0.0457693	0.976458	no
ncl1040	NC_000911.1	2087191	2087264	-	74	1541.07	2115.52	1433.99	1696.86	1949.78	2038.58	2078.25	2022.2	1328.99	1805.99	1374.75	1503.24	2336.68	2706.48	2594.11	2545.76	1578.48	1468.64	1802.1	1616.41	1926.34	1914.52	1747.93	1862.93	-0.152871	0.563774	no	0.224929	0.199285	no	0.11801	0.580782	no	-0.0643878	0.999055	no	-0.0451134	0.976458	no
slr0444-as	NC_000911.1	2090001	2090056	-	56	1174.86	1124.63	1047.94	1115.81	1162.16	1262.74	1405.36	1276.75	1248.83	1014.25	1075.37	1112.82	1129.41	1365.99	1544.6	1346.67	1034.58	1273.59	1174.14	1160.77	1116.45	1140.24	1249.16	1168.62	0.0124731	0.979279	no	-0.0357365	0.89677	no	0.0384847	0.894803	no	0.0523972	0.999055	no	-0.0461755	0.976458	no
sll0421-as	NC_000911.1	2093969	2094049	+	81	4943.1	4287.48	4158.46	4463.01	6420.19	6704.66	5624.64	6249.83	4067.37	4265.02	3919.42	4083.94	5788.16	6052.69	5573.54	5804.8	4683.83	4790.37	4436.04	4636.75	5042.88	4697.02	5417.96	5052.62	-0.116393	0.614563	no	-0.21338	0.138541	no	0.335814	0.0219627	no	0.0501444	0.999055	no	-0.232023	0.570658	no
slr0445-as	NC_000911.1	2095675	2095783	-	109	2707.56	2897.21	2876.35	2827.04	3002.27	3157.23	3471	3210.17	3177.93	3396.25	3245.16	3273.11	3902.04	3611.06	3438.74	3650.61	2734.79	3139.18	3016.13	2963.37	2730.3	3014.48	3499.46	3081.41	0.229296	0.150371	no	0.0828477	0.630115	no	0.0362593	0.854232	no	0.063763	0.999055	no	0.0214111	0.976458	no
ncr1010	NC_000911.1	2098674	2098785	+	112	2125.93	1719.08	1873.38	1906.13	1929.63	2096.14	2333.68	2119.82	1853.73	1634.74	1519.08	1669.19	2326.18	2148.34	2242.38	2238.96	1952.35	2084.74	1595.83	1877.64	2098.94	2292.35	1850.17	2080.48	-0.183659	0.332764	no	-0.0221474	0.917714	no	-0.00526544	0.982736	no	-0.0313503	0.999055	no	0.0479388	0.976458	no
sll0274-as	NC_000911.1	2102231	2102334	+	104	6784.05	5943.24	6493.06	6406.78	7780.93	7850.98	7254.93	7628.95	8032.59	7273.26	6571.86	7292.57	8034.21	7923.72	7850.15	7936.03	6631.06	6906.77	5716.76	6418.2	6741.1	7380.47	6472.41	6864.66	0.198646	0.317381	no	-0.049088	0.810602	no	0.103869	0.594166	no	-0.00574332	0.999055	no	-0.0806533	0.95606	no
sll0271-as	NC_000911.1	2105152	2105240	+	89	3935.55	4073.94	3477.56	3829.02	5339.5	5773.59	4632.3	5248.46	3830.68	3754.02	3507.99	3697.56	5320.03	4969.48	4032.46	4773.99	4073.82	4111.74	3392.16	3859.24	4383.53	4357.03	4478.64	4406.4	-0.0337932	0.911325	no	-0.242102	0.0852488	no	0.308945	0.0347844	no	0.00637798	0.999055	no	-0.17785	0.723079	no
sll0267-as	NC_000911.1	2114203	2114236	+	34	5418.16	5636.38	4965.28	5339.94	6356.43	6572.17	6604.38	6510.99	5254.73	4795.42	4797.69	4949.28	6092.61	5788.31	5378.2	5753.04	5276.94	5868.5	4112.88	5086.11	5197.86	5340.67	5318.27	5285.6	-0.0915424	0.717125	no	-0.281401	0.0537987	no	0.138756	0.432425	no	-0.0784136	0.999055	no	-0.225124	0.653379	no
sll0267-as2	NC_000911.1	2115239	2115306	+	68	1888.99	1918.49	2151.62	1986.36	2130.85	2204.59	2463.37	2266.27	2177.42	2839.91	2510.62	2509.32	2338.06	2485.09	2376.68	2399.94	2322.41	2085.19	2138.15	2181.92	1777.57	2122.57	2115.66	2005.27	0.3506	0.0267819	no	-0.0230558	0.922781	no	0.0427112	0.849306	no	0.130942	0.999055	no	-0.0956838	0.943902	no
ncl1045	NC_000911.1	2115891	2116047	-	157	3077.08	2504.27	2268.34	2616.56	2569.3	2912.6	2547.77	2676.56	2623.94	2536.66	2100.32	2420.31	2960.38	2879.11	2894.85	2911.45	2821.23	2606.67	2217.87	2548.59	2421.21	2389.41	2223.59	2344.74	-0.104146	0.653482	no	0.0186807	0.932794	no	-0.121335	0.480214	no	-0.043508	0.999055	no	-0.116186	0.880429	no
sll0263-as	NC_000911.1	2119695	2119748	+	54	2483.15	2399.21	2902.98	2595.12	2308.08	2793.61	2660.78	2587.49	2660.99	2091.26	2609.34	2453.86	3202.11	3592.98	2782.09	3192.39	2768.77	3254.73	3104.08	3042.53	2809.61	2291.03	2615.29	2571.97	-0.059391	0.853992	no	0.205738	0.228163	no	-0.161235	0.401871	no	0.222559	0.999055	no	0.0706861	0.973935	no
sRNA_30	NC_000911.1	2121221	2121358	-	138	4345.27	4537.64	4339.91	4407.6	3821.76	4468.26	4489.09	4259.7	4497.6	3960.87	4198.57	4219.01	4978.37	4857.83	4393.06	4743.08	4347.27	4817.49	4093.54	4419.43	4681.56	4246.28	3792.22	4240.02	-0.0449333	0.879408	no	0.0523956	0.786343	no	-0.198384	0.232577	no	-0.00209355	0.999055	no	0.0680916	0.97344	no
ncl1050	NC_000911.1	2121481	2121631	-	151	1365.22	1620.66	1251.11	1412.33	1667.08	1792.03	1778.76	1745.95	1516.07	1309.88	1273.87	1366.61	1733.06	1980.32	1316.51	1676.63	1621.38	1366.37	1232.73	1406.82	1810.78	1770.76	1385.42	1655.65	-0.0248488	0.946535	no	-0.162945	0.355704	no	0.162474	0.397074	no	-0.00718279	0.999055	no	-0.00569241	0.990715	no
sRNA_29	NC_000911.1	2123399	2123620	-	222	7552.95	7748.8	7242.37	7514.71	8579.03	8957.01	8560.19	8698.74	8045.32	7886.14	7276.71	7736.06	9263.07	8611.24	8626.52	8833.61	7972.37	7721.85	6945.6	7546.6	7408.7	7906.75	7948.91	7754.79	0.0581063	0.879408	no	-0.0829207	0.730927	no	0.0655506	0.803846	no	0.00167521	0.999055	no	-0.0918482	0.966763	no
ncr1020	NC_000911.1	2128616	2128685	+	70	3831.15	4408.55	4444.43	4228.04	2771.65	3784.84	3610.11	3388.87	3855.76	3942.47	3783.62	3860.62	2478.49	2702.18	2493.04	2557.9	4178.37	3711.6	4749.46	4213.14	2870.03	3107.14	2818.85	2932.01	-0.111121	0.635541	no	-0.501453	0.00232392	no	-0.4734	0.00494907	no	-0.003903	0.999055	no	-0.123652	0.875971	no
ncl1060	NC_000911.1	2128631	2128695	-	65	16686.6	19848.8	18588.7	18374.7	10749.3	13518.9	12640.9	12303	10212.8	11781.1	11855.2	11283	4159.94	4589.74	4354.06	4367.91	15742	14486.3	16213.5	15480.6	10452.3	13405.1	11625	11827.4	-0.682483	7.06321e-05	no	-1.597	4.42908e-09	down	-0.726296	0.000186381	no	-0.247359	0.999055	no	0.0195285	0.980977	no
sll0257-as	NC_000911.1	2133989	2134042	+	54	2309.1	2382.55	1801.34	2164.33	1887.4	1903.15	1711.46	1834	1841.45	2066.52	1786.48	1898.15	2374.72	2704.39	2458.91	2512.68	1643.96	2122.65	1492.02	1752.87	2284.74	1835.29	1857.59	1992.54	-0.1774	0.452037	no	0.345512	0.041584	no	-0.386485	0.034952	no	-0.310912	0.999055	no	0.18534	0.78553	no
slr0293-as	NC_000911.1	2134084	2134192	-	109	2034.98	1890.2	2006.07	1977.08	2101.03	2153.83	2000.46	2085.11	2060.14	1888.17	2215.29	2054.53	2959.8	3132.56	2728.72	2940.36	2100.39	2313.49	1860.66	2091.51	1797.25	1855.06	1816.33	1822.88	0.0723127	0.787697	no	0.389734	0.00454345	no	-0.0734865	0.710118	no	0.0728112	0.999055	no	-0.119268	0.887976	no
sll0364-as	NC_000911.1	2139092	2139228	+	137	3901.33	3690.76	3720.25	3770.78	4351.59	4645.39	3973.75	4323.58	3740.79	3565.44	3226.33	3510.85	5764.37	5456.73	4929.11	5383.4	4147.09	4077.96	3650.24	3958.43	4028.15	4097.64	3795.81	3973.87	-0.0893341	0.721018	no	0.209954	0.16662	no	0.049849	0.810238	no	0.0643715	0.999055	no	-0.0490898	0.976458	no
slr0394-as	NC_000911.1	2140197	2140242	-	46	11033.4	10933.4	10258.5	10741.8	15963.3	16909.7	14534.6	15802.5	10464	12115	10435	11004.7	15717.2	15571.3	15966.8	15751.7	11193.2	11222.4	9019.21	10478.3	12540.5	13100.3	13557.3	13066.1	0.0500369	0.865965	no	-0.109997	0.528561	no	0.41087	0.006079	no	-0.0424049	0.999055	no	-0.200173	0.690233	no
ncr1030	NC_000911.1	2146617	2146647	+	31	2102.11	2379.86	2515.44	2332.47	1802.31	1459.89	1653.66	1638.62	2255.95	2155.53	2810.16	2407.22	1534.85	1749.75	1444.07	1576.23	1838.77	2903.24	2509.38	2417.13	2043.71	1845.22	1745.63	1878.19	0.0738894	0.847526	no	-0.17838	0.482467	no	-0.632747	0.00891706	no	0.0441212	0.999055	no	0.248165	0.760675	no
slr0398-as	NC_000911.1	2147789	2147814	-	26	3663.14	3979.46	3308.37	3650.32	5620.22	5185.64	5081.92	5295.92	3278.18	3006.97	3395.55	3226.9	5512.36	4867.91	4844.33	5074.87	3522.19	4082.02	3419.37	3674.53	4168.1	4169.9	3680.39	4006.13	-0.155679	0.570342	no	-0.168395	0.35483	no	0.39665	0.0260945	no	0.00512736	0.999055	no	-0.33637	0.362723	no
slr0404-as	NC_000911.1	2152856	2152960	-	105	12579.5	14266.7	12808.8	13218.4	16507.1	15884.7	17046.6	16479.5	13700.7	18570	14154.5	15475.1	21325.5	23909	20522.4	21919	13420.6	13973.1	12665.2	13353	16569.2	17819.4	16630.3	17006.3	0.24465	0.306704	no	0.304592	0.11264	no	0.173144	0.436827	no	0.0109608	0.999055	no	0.118874	0.940104	no
sll0354-as	NC_000911.1	2156402	2156491	+	90	4142.46	4668.46	4501.85	4437.59	3486	3698.04	4476.53	3886.86	2835.02	2821.35	2494.57	2716.98	3423.47	3662.52	3701.02	3595.67	4402.34	4613.22	4661.27	4558.94	3834.65	4101.68	3930.26	3955.53	-0.690085	1.63671e-06	no	-0.21576	0.134499	no	-0.337963	0.0180471	no	0.0362765	0.999055	no	0.102443	0.910695	no
slr0408-as4	NC_000911.1	2162256	2162318	-	63	1372.53	1213.89	1301.56	1295.99	1169.47	1242.16	1570.11	1327.25	1370.24	1283.4	1169.33	1274.32	1326.28	1269.41	1517.5	1371.06	1231.11	1442.05	1028.98	1234.05	1217.35	1129.68	1110.36	1152.46	-0.0156153	0.973737	no	-0.0596967	0.807291	no	-0.122174	0.607988	no	-0.0817393	0.999055	no	-0.1312	0.919015	no
slr0408-as	NC_000911.1	2163129	2163252	-	124	3193.59	3221.52	3008.15	3141.09	3708.6	4151.55	4099.22	3986.46	3472.05	3125.52	2626.28	3074.62	3809.05	4295.87	3334.83	3813.25	3225.39	3451.02	2875.33	3183.91	3435.32	3636.8	3320.95	3464.36	-0.0173209	0.957209	no	-0.169409	0.267005	no	0.194651	0.220217	no	0.0133517	0.999055	no	-0.12675	0.83162	no
slr0408-as3	NC_000911.1	2167240	2167334	-	95	1741.26	2168.76	2039.37	1983.13	2430.04	2143.73	2660.08	2411.28	2260.22	3017.52	3034.1	2770.61	2357.64	2532.78	2491.9	2460.77	1642.68	1975.18	1891.15	1836.34	1956.81	2317.48	2424.38	2232.89	0.507202	0.0050441	no	-0.0821302	0.686818	no	0.147681	0.456116	no	-0.114042	0.999055	no	-0.0362328	0.976458	no
slr0408-as2	NC_000911.1	2170780	2170922	-	143	1516.09	1692.45	1512.24	1573.59	1601.48	1707.67	1918.66	1742.6	1539.75	1490.63	1345.14	1458.51	1712.34	1945.22	1575.87	1744.48	1718.62	1721.87	1515.4	1651.96	2063.65	1809.36	1698.29	1857.1	-0.0909859	0.713613	no	-0.1031	0.55515	no	0.00115926	0.996691	no	0.0663113	0.999055	no	0.164134	0.760951	no
slr0143-as2	NC_000911.1	2173372	2173472	-	101	2010.05	2164.63	2101.29	2091.99	1945.26	1941.7	2523.5	2136.82	2244.96	2335.44	2055.01	2211.8	2326.74	2416.74	2065.91	2269.8	2192.74	2421.08	2273.94	2295.92	2269.76	2377.37	1999.4	2215.51	0.0969963	0.692888	no	-0.0179953	0.936131	no	-0.114514	0.528668	no	0.130002	0.999055	no	0.124166	0.867273	no
slr0143-as	NC_000911.1	2176253	2176289	-	37	3573.26	3136.81	3280.79	3330.29	4297.81	4102.64	3922.33	4107.6	3617.81	3828.69	3286.76	3577.76	4939.96	4304.06	4224.4	4489.47	3409.51	2983.18	2678.12	3023.61	3897.74	3882.97	3335.33	3705.34	0.109839	0.688707	no	0.0231932	0.922781	no	0.151483	0.43598	no	-0.145433	0.999055	no	-0.0813707	0.958915	no
slr0144-as	NC_000911.1	2177007	2177093	-	87	53591.5	67560.5	46210.5	55787.5	102068	100451	88559.7	97026.1	38829.5	45968.6	34945.5	39914.5	50128.2	47088.4	37606.1	44940.9	49053.7	44082.8	43504.4	45547	75025.8	73532.1	73017.3	73858.4	-0.464361	0.035542	no	-1.2216	7.4595e-06	down	0.658862	0.00439592	no	-0.290732	0.999055	no	-0.32199	0.67009	no
slr0145-as	NC_000911.1	2177744	2177855	-	112	3440.65	4145.06	3186.9	3590.87	4440.34	4722.63	4783.39	4648.79	3385.5	3675.18	2850.24	3303.64	5020.19	5085.22	4186.68	4764.03	3913.05	3540.27	3133.79	3529.04	4644.45	5148.88	3912.45	4568.59	-0.102672	0.668465	no	-0.0700198	0.697621	no	0.229376	0.148694	no	-0.0267947	0.999055	no	0.0471237	0.976458	no
slr0151-as	NC_000911.1	2180932	2180981	-	50	3508.91	4318.58	3328.16	3718.55	5673.11	6317.05	4794.22	5594.79	3168.91	2699.59	2280.19	2716.23	4247.42	4061.22	3414.38	3907.67	3588.32	3192.46	2741.2	3173.99	5818.67	4922.02	3273.26	4671.32	-0.429536	0.103428	no	-0.61811	0.00909108	no	0.447314	0.0703823	no	-0.230675	0.999055	no	-0.196015	0.809965	no
slr0152-as	NC_000911.1	2183355	2183382	-	28	2349.71	2506.32	2784.95	2546.99	5876.6	4680.54	4615.78	5057.64	2692.79	3006.97	2651.87	2783.88	4932.11	5439.14	4362.82	4911.36	2836.75	2820.09	3175.13	2943.99	2917.67	4204.62	3558.92	3560.4	0.144959	0.643376	no	-0.1604	0.377709	no	0.85831	0.000299747	no	0.206375	0.999055	no	-0.435582	0.27559	no
sll0148-as	NC_000911.1	2187286	2187399	+	114	10849.9	9344.29	13158.6	11117.6	5353.41	5069.85	7821.9	6081.72	11459.3	9284.67	11842	10862	10785.5	10925.3	13085.1	11598.7	10738.1	12117.7	12883.9	11913.2	8489.76	7234.83	9870.03	8531.54	-0.017392	0.976241	no	0.834441	0.00158101	no	-1.02522	0.000654624	down	0.0925375	0.999055	no	0.570536	0.322257	no
sll0145-as	NC_000911.1	2192396	2192455	+	60	2746.55	3088.98	2880.65	2905.4	2844.74	2875.67	3549.94	3090.12	2458.63	2283.07	2250.96	2330.89	3491.16	4010.23	3515.55	3672.31	3192.73	3127.37	2932.59	3084.23	3001.03	2815.75	2947.7	2921.49	-0.29633	0.0710559	no	0.141674	0.393282	no	-0.0542691	0.799627	no	0.0826297	0.999055	no	-0.00730991	0.990715	no
sll0142-as	NC_000911.1	2198125	2198146	+	22	112302	124936	113643	116960	195104	201597	168953	188551	75745.8	89115.5	76564.5	80475.3	148860	159060	153302	153741	112687	115318	101448	109818	140995	154645	148365	148002	-0.521589	0.00834992	no	-0.40198	0.045693	no	0.546283	0.00751786	no	-0.0952532	0.999055	no	-0.278249	0.690233	no
ncl1080	NC_000911.1	2210268	2210341	-	74	4936.52	4291.83	4443.19	4557.18	5957.2	7033.1	5590.79	6193.7	4112.49	4189.89	3918.83	4073.74	4477.32	4679.96	4429.46	4528.91	4823.83	4635.41	3867.01	4442.08	4979.19	5114.37	4815.72	4969.76	-0.150269	0.440644	no	-0.554897	0.000149522	no	0.288849	0.0470316	no	-0.0443784	0.999055	no	-0.241566	0.48942	no
ncr1050	NC_000911.1	2210937	2210993	+	57	1429.07	1736.27	1410.36	1525.23	1777.29	1654.11	2064.73	1832.04	1821.21	1477.11	1641.16	1646.49	3033.58	2610.86	2662.28	2768.91	1590.22	1876.87	1316.01	1594.37	1550.24	1692.02	1667.2	1636.48	0.139988	0.635541	no	0.488854	0.00234986	no	0.130581	0.56157	no	0.0573845	0.999055	no	-0.0903811	0.958915	no
ncr1060	NC_000911.1	2211084	2211177	+	94	1499.82	1387.84	1325.58	1404.41	1495.74	1634.93	1735.92	1622.2	1918.08	1571.02	1480.32	1656.47	1654.33	1583.18	1525.57	1587.69	1630.33	1517.47	1566.45	1571.42	1401.19	1273.67	1291.78	1322.21	0.250326	0.171579	no	-0.131424	0.47646	no	0.0522938	0.817966	no	0.158746	0.999055	no	-0.220159	0.690233	no
slr1924-as2	NC_000911.1	2212993	2213054	-	62	7731.32	7270.19	6859.1	7286.87	8407.47	8333.52	7313.38	8018.12	8133.76	7641.36	7100.85	7625.32	9059.37	8860.94	8321.78	8747.36	7762.04	8353.65	6960.53	7692.07	6964.76	7713.45	7291.18	7323.13	0.0794984	0.754525	no	0.0183002	0.934678	no	-0.00826414	0.968761	no	0.0717647	0.999055	no	-0.0583409	0.976458	no
slr1924-as	NC_000911.1	2213705	2213745	-	41	3805.39	3467.15	2862.68	3378.41	3549.06	4484.25	4244.08	4092.47	3278.18	3748.52	3493.73	3506.81	4033.44	4766.14	3719.73	4173.1	3555.5	3851.83	2800.83	3402.72	3314.15	3617.7	4040.07	3657.31	0.0615564	0.847526	no	-0.0691761	0.726807	no	0.11277	0.574474	no	0.00323298	0.999055	no	-0.0726016	0.973328	no
ncr1070	NC_000911.1	2215954	2216474	+	521	1048.73	1083.62	1035.35	1055.9	1225.59	1291.21	1337.33	1284.71	1183.44	1040.8	1015.03	1079.75	1223.98	1264.69	1150.5	1213.06	1086.91	1104.92	1027.4	1073.08	1153.63	1151.54	1001.3	1102.16	0.0485526	0.87212	no	-0.187653	0.23544	no	0.135655	0.440261	no	0.0188255	0.999055	no	-0.147945	0.803547	no
ncr1071	NC_000911.1	2215954	2217002	+	1049	1902.47	1958.51	1881.39	1914.12	2255.14	2262.73	2281.7	2266.52	2104.46	2071.85	1913.12	2029.81	2496.34	2630.18	2435.38	2520.63	1928.6	1926.37	1878.64	1911.21	2003.39	2029.65	1929.15	1987.4	0.100762	0.771744	no	0.0473271	0.864012	no	0.097843	0.706297	no	-0.00546696	0.999055	no	-0.11624	0.943902	no
sll1864-as2	NC_000911.1	2217423	2217515	+	93	3052.1	2853.9	2947.64	2951.21	2660.55	3011.02	3268.51	2980.02	3107.81	2694.41	2678.14	2826.79	4030.55	3708.88	3671.37	3803.6	2913.9	3021.92	2887.77	2941.2	2931.11	2996.7	2866.8	2931.54	-0.0477947	0.865827	no	0.25219	0.0746737	no	-0.139836	0.409176	no	-0.00988237	0.999055	no	0.0543614	0.976458	no
slr1926-as3	NC_000911.1	2219257	2219315	-	59	9590.02	10659.2	10600.6	10283.3	13445	11170.3	13339	12651.4	8315.84	10793.4	10345.6	9818.27	13522.7	15181.3	14043.3	14249.1	9471.3	10562.9	10218.3	10084.1	12179.3	13133.7	16162.7	13825.2	-0.0467306	0.879408	no	0.0635299	0.746102	no	0.155731	0.394661	no	-0.0321665	0.999055	no	0.203563	0.707225	no
slr1926-as	NC_000911.1	2219638	2219787	-	150	985.836	1103.64	1053.11	1047.53	1318	1319.98	1436.82	1358.27	1072.69	1035.73	972.492	1026.97	1251.4	1258.7	1120.42	1210.18	1009.22	1050	1015.6	1024.94	1133.72	1363.53	1157.08	1218.11	-0.00839044	0.979962	no	-0.271425	0.0701938	no	0.232148	0.172623	no	-0.0348841	0.999055	no	-0.0817477	0.951478	no
slr1926-as2	NC_000911.1	2219654	2219776	-	123	855.831	870.445	872.528	866.268	1058.23	1096.15	1106.51	1086.96	855.081	817.612	753.409	808.701	1035.48	975.277	866.703	959.155	866.084	845.608	831.966	847.886	955.613	1165.34	1040.87	1053.94	-0.0831504	0.793594	no	-0.281321	0.0956712	no	0.1792	0.37408	no	-0.0347041	0.999055	no	0.0343542	0.976458	no
slr1928-as	NC_000911.1	2221461	2221579	-	119	3567.35	3893.68	3306.81	3589.28	5107.84	4833.06	4802.35	4914.42	5661.06	6432.27	5858.93	5984.09	7228.73	7173.3	7281.46	7227.83	3737.84	3802.93	3587.59	3709.45	4486.84	4753.78	4722.12	4654.24	0.756044	3.43325e-07	no	0.450151	0.00114371	no	0.310501	0.0486665	no	0.0451757	0.999055	no	-0.0057277	0.990715	no
slr1929-as	NC_000911.1	2221604	2221760	-	157	2484.41	2412.58	2347.7	2414.9	3453.11	2822.52	3295.09	3190.24	5066.91	6165.03	5412.8	5548.25	5604.76	5042.87	6335.81	5661.15	2487.92	2109.13	2353.54	2316.86	3230.94	3412.54	3070.57	3238.02	1.21552	1.17899e-07	up	0.721951	8.68861e-05	no	0.257865	0.126042	no	-0.0611148	0.999055	no	0.0905948	0.943902	no
slr1930-as	NC_000911.1	2222248	2222268	-	21	13307.6	13581.2	13666.3	13518.4	13361.2	13110	13202.7	13224.6	20969.9	20937.4	17428.6	19778.6	24784.9	23611	28688	25694.6	12103.5	13261.5	9525.39	11630.1	13218.8	16406.7	15052.7	14892.8	0.562699	0.000333645	no	0.853594	6.36153e-06	no	-0.177149	0.278905	no	-0.226587	0.999055	no	0.246513	0.518876	no
slr1931-as	NC_000911.1	2223416	2223461	-	46	7328.38	7197.63	7462.31	7329.44	8195.21	8506.08	7549.84	8083.71	7340.27	7960.47	8503.06	7934.6	7013.44	6939.03	6399.9	6784.12	6764.67	7346.21	7630.09	7246.99	8028.12	7952.73	7087.09	7689.32	0.132191	0.508768	no	-0.358076	0.0083474	no	-0.00632732	0.975755	no	-0.019759	0.999055	no	-0.000443843	0.999356	no
sll1860-as	NC_000911.1	2226664	2226800	+	137	1930.08	2193.44	2241.54	2121.69	1931.55	1865.04	2376.87	2057.82	2157.54	2180.23	2091.14	2142.97	2329.47	2243.6	2043.64	2205.57	2271.35	2565.77	2278.02	2371.71	2336.57	2116.79	2061.69	2171.68	0.0341232	0.909907	no	-0.00497344	0.984526	no	-0.187118	0.238129	no	0.154969	0.999055	no	0.148886	0.78553	no
sll1851-as	NC_000911.1	2235237	2235352	+	116	1528.66	1628.77	1434.55	1530.66	1820.75	2365.24	1817.5	2001.16	2062.99	1682.06	1718.71	1821.25	2626.13	2350.02	2119.27	2365.14	1796.42	2422.75	1628.62	1949.26	2005	1869.27	1683.96	1852.74	0.270229	0.163365	no	0.147389	0.405686	no	0.231734	0.213866	no	0.339124	0.999055	no	-0.0315913	0.976458	no
slr1938-as	NC_000911.1	2237237	2237274	-	38	2869.12	4664.25	3892.58	3808.65	4814.84	3275.14	5510.17	4533.38	5161.7	7860.32	6600.56	6540.86	5481.82	5526.72	5750.53	5586.36	3295.2	4044.2	4167.36	3835.59	3531.91	4148.36	4567.42	4082.57	0.813463	0.00433974	no	0.179533	0.538498	no	0.140817	0.673348	no	0.0107147	0.999055	no	-0.0854392	0.976458	no
slr1939-as	NC_000911.1	2239564	2239607	-	44	9199.49	8117.78	8989.09	8768.79	8497.95	9514.14	7925.83	8645.97	6916.46	6758.08	6617.34	6763.96	9033.42	9467.13	9553.36	9351.3	9259.64	8066.06	8566.24	8630.65	7009.98	7588.62	8834.09	7810.9	-0.361406	0.013949	no	0.00933352	0.969247	no	-0.172564	0.279374	no	-0.0268326	0.999055	no	-0.0664732	0.970201	no
slr1942-as	NC_000911.1	2244778	2244914	-	137	1568.76	1714.03	1414.16	1565.65	1734.36	1651.7	1754.99	1713.68	1575.28	1487.63	1327.23	1463.38	1774.63	1873.05	1860.88	1836.19	2155.39	1778.69	1798.08	1910.72	1807.19	1835.2	1758.21	1800.2	-0.0797972	0.761684	no	-0.00904807	0.970476	no	-0.0118527	0.953157	no	0.286613	0.999055	no	0.14233	0.807326	no
slr1944-as	NC_000911.1	2247234	2247331	-	98	4085.63	3874.23	4462.48	4140.78	3502.15	4473.69	4265.82	4080.56	4220.38	3286.53	3925.61	3810.84	4440.68	4591.16	4513.79	4515.21	4004.82	4297.28	4611.5	4304.53	4227.64	3570.03	3919.19	3905.62	-0.102191	0.662823	no	0.0468049	0.802355	no	-0.176054	0.277286	no	0.0516871	0.999055	no	0.0162087	0.980977	no
ssr3307-as	NC_000911.1	2250478	2250620	-	143	12509.9	13385.5	12190.6	12695.3	14280.2	13417.4	16036	14577.9	17294.5	22193.6	19432.9	19640.4	17935	18294.8	17217.8	17815.8	12781.8	13570.1	12285.1	12879	13294.2	14070.2	14929.2	14097.9	0.648557	0.000340715	no	0.185274	0.398063	no	0.0525618	0.845746	no	0.0166596	0.999055	no	0.0280983	0.977308	no
ncl1090	NC_000911.1	2250567	2250609	-	43	7664.8	7710.25	7319.25	7564.77	7953.09	7279.63	8546.72	7926.48	8506.75	11087.7	8769.97	9454.81	10363.5	11013.4	10322.5	10566.5	7432.21	7592.17	6374.87	7133.08	7803.07	8028.06	8594.46	8141.86	0.334976	0.0160596	no	0.306509	0.02459	no	-0.0774605	0.678649	no	-0.0907537	0.999055	no	0.11233	0.88806	no
ncl1100	NC_000911.1	2253882	2254019	-	138	5693.8	5554.69	5196.24	5481.58	6998.4	7665.72	7094.65	7252.93	5823.92	5660.46	5346.72	5610.36	7324.59	7851.14	6850.75	7342.16	5979.18	7149.33	5670.56	6266.36	6409.21	6863.45	6632.79	6635.15	0.0494144	0.881015	no	-0.0889071	0.669741	no	0.25707	0.157517	no	0.185729	0.999055	no	-0.0542893	0.976458	no
sRNA_28	NC_000911.1	2260059	2260292	-	234	4696.75	5482.81	4668.82	4949.46	4990.5	5499.92	5226.94	5239.12	3922.61	4086.39	3408.05	3805.68	5747.93	6597.53	5927.33	6090.93	4660.31	5475.34	4491.88	4875.85	5172.72	5352.37	5000.25	5175.11	-0.362342	0.0476035	no	0.111568	0.604996	no	-0.0625009	0.799734	no	-0.0266047	0.999055	no	0.056079	0.976458	no
ncr1080	NC_000911.1	2260228	2260367	+	140	2179.64	2936.89	2365.77	2494.1	2578.69	3158.52	2671.48	2802.9	1947.4	1961.69	1824.99	1911.36	2805.92	3452.24	3062.1	3106.75	2382.87	2723.05	2864.23	2656.72	2590.18	2632.05	2470.03	2564.08	-0.359917	0.0154534	no	0.0452894	0.804996	no	0.0251677	0.898205	no	0.0917667	0.999055	no	-0.0506543	0.976458	no
slr0993-as	NC_000911.1	2261775	2261867	-	93	5342.86	7574.93	5739.69	6219.16	7618.55	8374.07	6964.02	7652.21	2144.33	3772.18	3394.83	3103.78	7474.6	9062.83	9366.08	8634.51	5958.43	7303.74	6651.84	6638	6767.56	7895.83	8025.62	7563	-0.978639	0.000572143	no	0.0690311	0.813285	no	0.160072	0.567468	no	0.0931186	0.999055	no	0.0580795	0.976458	no
slr0993-as2	NC_000911.1	2262162	2262294	-	133	4781.87	5418.52	5041.01	5080.47	5128.75	5401.85	4999.86	5176.82	3804	4431.32	3973.96	4069.76	5532	6164.62	6868.69	6188.44	5431.1	5822.12	5326.7	5526.64	5321.38	5291.1	4847.77	5153.41	-0.301612	0.0635877	no	0.153873	0.361817	no	-0.117332	0.529665	no	0.117423	0.999055	no	0.06609	0.973935	no
ncl1110	NC_000911.1	2262717	2262767	-	51	3452.39	3986.92	4713.08	4050.8	2829.09	3919.27	3454.38	3400.91	2699.68	2594.25	2246.95	2513.62	3777.31	4090.68	3525.96	3797.98	3353.06	4195.35	5175.15	4241.19	2762.39	3586.53	3506.7	3285.2	-0.668045	0.00291425	no	0.06745	0.787242	no	-0.408322	0.0676577	no	0.0647539	0.999055	no	0.0455405	0.976458	no
ncl1120	NC_000911.1	2263554	2263692	-	139	2028.53	2110.1	1862.28	2000.3	2857.85	3316.91	2649.14	2941.3	2040.02	2028.68	2023.19	2030.63	3210.15	3081.84	2276.25	2856.08	1949.59	1924.13	1845.5	1906.4	2578.82	2794.54	2174.45	2515.94	0.0394767	0.891404	no	-0.145224	0.330156	no	0.407415	0.0112789	no	-0.0721637	0.999055	no	-0.15167	0.772583	no
sll0944-as	NC_000911.1	2267080	2267154	+	75	8521.63	7485.54	5262.88	7090.02	6016.94	6298.19	6478.94	6264.69	1631.81	2485.76	1987.86	2035.14	4874.09	5192.43	5483.24	5183.25	7039.59	6633.98	5581.17	6418.25	5701.96	6997.25	6484.93	6394.71	-1.79167	1.76688e-07	down	-0.377776	0.0698853	no	-0.328176	0.138514	no	-0.146663	0.999055	no	0.105918	0.947984	no
slr0320-as	NC_000911.1	2269032	2269144	-	113	10639	13809.9	9287.42	11245.4	20898.8	17023.7	17162.7	18361.7	11588.7	14439.4	16266	14098	11454.6	12043.4	11418.1	11638.7	9302.42	9240.62	8354.38	8965.81	16176.1	14253.7	13492.4	14640.7	0.354252	0.0995136	no	-0.766421	0.000508665	no	0.569287	0.00878662	no	-0.326348	0.999055	no	-0.25664	0.690233	no
slr0320-as2	NC_000911.1	2269034	2269131	-	98	11855	15230.5	10126.5	12404	23110.8	19004.1	18890.8	20335.2	12905.3	15848.3	17872.8	15542.1	12766.8	13432.7	12697.3	12965.6	10340.1	10256.5	9179.53	9925.36	17852.4	15637.9	14850.5	16113.6	0.353322	0.0990396	no	-0.758084	0.000522341	no	0.5752	0.00800744	no	-0.321242	0.999055	no	-0.265704	0.690233	no
slr0320-as4	NC_000911.1	2269034	2269077	-	44	5045.9	5970.76	4132.06	5049.57	9319.97	8021.24	7727.44	8356.22	3493.37	4925.5	6096.86	4838.58	3653.98	4125.08	3902.91	3893.99	4100.58	3891.39	3618.23	3870.07	6881.91	6791.06	6151.77	6608.24	-0.035485	0.943861	no	-1.21518	4.40288e-05	down	0.590924	0.0173543	no	-0.383607	0.977434	no	-0.272422	0.717396	no
slr0320-as3	NC_000911.1	2269096	2269137	-	42	21853.2	28650.9	18964.8	23156.3	43251.6	35221.5	34999	37824	26108	31159	34891.4	30719.5	25225.5	26591	25059.5	25625.4	19436.1	19298.9	17203.9	18646.3	33924.7	28886.9	27672.2	30161.3	0.435508	0.0321448	no	-0.670921	0.00121869	no	0.570654	0.00753991	no	-0.312013	0.999055	no	-0.257022	0.690233	no
sll0306-as	NC_000911.1	2270191	2270348	+	158	13317	15226.6	15887.3	14810.3	18123.9	14115.8	22099.3	18113	16091.8	21146	20370.8	19202.9	15119.5	15466.4	16106.6	15564.2	12774.9	15753.3	17243.8	15257.3	15424.6	19617.4	18860.3	17967.4	0.395299	0.0999314	no	-0.319144	0.150526	no	0.140858	0.584478	no	0.0406935	0.999055	no	0.0653502	0.976458	no
ncr1090	NC_000911.1	2270213	2270293	+	81	12500.9	14695.2	13502.6	13566.2	20693.2	16290.2	22213.3	19732.2	15092.4	21011.6	18074.1	18059.4	14986.2	16071.8	15502.9	15520.3	11628.8	14271.5	13411	13103.8	15936.5	20077.3	17577.8	17863.9	0.43286	0.0186684	no	-0.450863	0.0126838	no	0.395251	0.0349388	no	-0.0534425	0.999055	no	-0.0701062	0.976458	no
ncl1130	NC_000911.1	2270286	2270391	-	106	4882.68	6187.59	5953.43	5674.56	7390.85	5683.74	10700.9	7925.17	6267.72	8863.3	7650.28	7593.77	5983.13	6534.28	6291.9	6269.77	4566.51	6504.12	5495.32	5521.98	6181.37	9305.65	7707.51	7731.51	0.441322	0.14006	no	-0.440164	0.100382	no	0.335362	0.242285	no	-0.0454059	0.999055	no	0.0411058	0.976458	no
slr0322-as	NC_000911.1	2274333	2274373	-	41	2934.28	3796.31	2980.32	3236.97	4192.99	5036.16	4737.17	4655.44	7235.98	9469.09	8028.45	8244.51	7642.3	9176.09	7717.05	8178.48	3418.75	4079.63	3365.51	3621.3	5611.68	6197.14	5005.83	5604.88	1.37319	2.51383e-08	up	0.711989	9.76333e-05	no	0.380507	0.032321	no	0.158695	0.999055	no	0.347085	0.322257	no
sll0300-as	NC_000911.1	2280494	2280634	+	141	3212.94	3069.2	3112.98	3131.71	3017.61	3156.18	4250.2	3474.67	3603.67	2805.55	2836.25	3081.82	3823.06	3610.24	3180.3	3537.86	3240.78	3558.82	3277.4	3359	3452.72	3141.71	2686.53	3093.66	-0.00852789	0.979962	no	-0.0758096	0.677968	no	-0.00184423	0.993669	no	0.0956489	0.999055	no	-0.0935039	0.935821	no
slr0326-as	NC_000911.1	2281035	2281081	-	47	3972.85	4689.95	3933.99	4198.93	4650.52	5536.7	3963.44	4716.88	3057.31	3710.72	2624.77	3130.94	5617.3	5637.3	4923.81	5392.8	4274.65	4353.69	4177.21	4268.52	4221.31	4670.12	5167.13	4686.18	-0.408447	0.0240275	no	0.0943832	0.619282	no	0.0204049	0.923267	no	0.0220873	0.999055	no	0.0755409	0.966763	no
slr0327-as	NC_000911.1	2282906	2283043	-	138	7455.52	7588.81	7794.36	7612.89	6873.83	7891.19	7853.29	7539.44	6041.67	6580.46	6278.79	6300.31	8400.99	9186.54	8593.68	8727.07	7719.44	7407.74	7549.56	7558.91	6475.65	7075.52	7402.71	6984.63	-0.255729	0.206004	no	0.107253	0.609842	no	-0.162605	0.419143	no	-0.0137261	0.999055	no	-0.0333603	0.976458	no
sll0297-as	NC_000911.1	2286045	2286098	+	54	5650.92	6247.94	5686.87	5861.91	7913.43	6826.88	7982.35	7574.22	6364.12	6162.42	5900.78	6142.44	8983.11	9040.4	7742.07	8588.53	6437.38	6478.01	5402.13	6105.84	6730.71	7181.02	6868.18	6926.64	0.0862142	0.71953	no	0.0717447	0.685158	no	0.228983	0.143191	no	0.0535181	0.999055	no	-0.0581665	0.976458	no
ssl0564-as	NC_000911.1	2286833	2286926	+	94	2633.01	2679.97	2745.24	2686.07	3017.61	3009.07	3087.8	3038.16	2946.87	2758.16	2674.53	2793.19	4845.69	4793.93	3890.62	4510.08	2674.14	3215.59	2600.9	2830.21	2811.25	3021.42	2745.04	2859.24	0.0729887	0.771744	no	0.463567	0.000406226	no	0.0313967	0.879309	no	0.0677206	0.999055	no	-0.0143296	0.980977	no
slr0331-as	NC_000911.1	2287836	2288006	-	171	8182.32	8986.51	7028.27	8065.7	10879.2	10487.1	10256.1	10540.8	7102.72	7627.81	6574.91	7101.82	12639.9	13160	9970.25	11923.4	8131.43	8803.41	7338.23	8091.02	8882.19	9984.85	9586.38	9484.47	-0.165733	0.558136	no	0.0673038	0.78077	no	0.243305	0.239353	no	0.000840175	0.999655	no	-0.0797928	0.973935	no
slr0331-as2	NC_000911.1	2289425	2289630	-	206	6503.16	6035.88	4753.17	5764.07	5785.06	5190.21	4770.25	5248.51	4145.47	3444.87	3227.01	3605.78	5946.14	5148.1	5362.82	5485.69	5801.81	5007.8	3789.73	4866.45	6057.91	4875.52	4392.07	5108.5	-0.661795	0.00273639	no	-0.0437287	0.869669	no	-0.277579	0.207256	no	-0.249479	0.999055	no	0.0297928	0.976458	no
sll0295-as2	NC_000911.1	2291621	2291658	+	38	3330.82	3622.49	3702.18	3551.83	2552.84	2108.99	3059.09	2573.64	3134.4	3200.4	2800.24	3045.01	3328.8	4080.99	3853.66	3754.48	3123.06	3686.71	3631.21	3480.32	3290.6	3168.16	2483.43	2980.73	-0.204392	0.334627	no	0.422827	0.0139852	no	-0.597033	0.00246525	no	-0.0333562	0.999055	no	0.267366	0.653379	no
sll0295-as	NC_000911.1	2291818	2291867	+	50	3183.08	3562.83	3472.86	3406.26	4887.23	4450.22	4158.85	4498.76	3420.23	2565.94	2841.47	2942.55	4966.93	5062.62	4476.63	4835.39	3868.66	3481.14	2870.85	3406.88	3868	4350	3537.24	3918.41	-0.186034	0.343748	no	-0.00613132	0.981999	no	0.263374	0.116203	no	-0.00564173	0.999055	no	-0.131344	0.8282	no
ncr1100	NC_000911.1	2291969	2291989	+	21	1551.56	2142.15	1607.81	1767.17	1754.21	2199.97	1615.95	1856.71	1691.12	1622.81	1364.22	1559.38	2818.35	3079.7	2276.25	2724.77	1824.42	1576.82	2028.56	1809.93	1627.54	2248.8	2042.65	1973	-0.145502	0.722553	no	0.469013	0.0335868	no	-0.075031	0.829357	no	0.0399295	0.999055	no	0.192821	0.880429	no
slr0338-as	NC_000911.1	2299179	2299308	-	130	8184.23	8512.58	8465.71	8387.51	11797.7	12619.6	10563.7	11660.4	8018.93	6183.56	6620.2	6940.9	9239.35	9650.22	8182.83	9024.13	8999.56	9875.21	8733.64	9202.8	12344	11762.7	10269.6	11458.7	-0.257086	0.228693	no	-0.478789	0.00498207	no	0.330761	0.0828406	no	0.128119	0.999055	no	0.0454418	0.976458	no
ssl0318-as	NC_000911.1	2302493	2302555	+	63	2615.77	2856.2	3126.29	2866.09	2572.84	2409.49	3346.51	2776.28	2384.92	2704.68	2932.6	2674.07	3389.39	3267.35	2818.22	3158.32	2566.05	3207.56	3116.33	2963.31	3069.84	2829.48	2943.51	2947.61	-0.0791229	0.771744	no	0.0797377	0.685134	no	-0.186806	0.311866	no	0.0429161	0.999055	no	0.156266	0.807326	no
slr0171-as	NC_000911.1	2303503	2303544	-	42	4699.43	4412.83	4440.6	4517.62	5847.36	5971.34	5191.68	5670.13	3720.47	4216.12	3786.4	3907.66	5857.75	5364.63	5473.84	5565.41	3893.58	5902.98	4255.56	4684.04	4704	5732.85	5530.86	5322.57	-0.198387	0.313151	no	-0.130986	0.430205	no	0.177811	0.307852	no	0.0416387	0.999055	no	-0.0134001	0.983771	no
sll0177-as	NC_000911.1	2305661	2305779	+	119	2053.53	2011.1	2310.38	2125	2099.89	2368.99	2420.9	2296.59	2373.7	2043.95	1975.09	2130.91	3257.19	2933.6	2665.19	2952	2143.76	2211.84	1992.24	2115.94	2073.54	2246.94	1946.52	2089	0.0194627	0.951339	no	0.26217	0.0645379	no	-0.0398983	0.843354	no	-0.0132278	0.999055	no	-0.0596622	0.976458	no
sll0174-as2	NC_000911.1	2308772	2308832	+	61	1951.68	2300.88	1950.45	2067.67	2093.55	1700.21	2343.61	2045.79	2221.28	1697.92	1638.98	1852.73	3319.78	3499.88	2674.29	3164.65	2022.11	2171.37	2170.97	2121.48	3047.49	2415.21	2077.16	2513.29	-0.132378	0.653482	no	0.513564	0.00695815	no	-0.144989	0.515537	no	0.0357517	0.999055	no	0.349028	0.42256	no
sll0174-as	NC_000911.1	2308912	2308962	+	51	1253.18	1252.53	1229.5	1245.07	1203.87	1220.15	1160.9	1194.97	1167.72	1113.69	997.369	1092.93	1456.31	1390.83	967.035	1271.39	1117.69	1265.26	1198.46	1193.8	1062.46	1310.71	905.789	1092.99	-0.173262	0.578975	no	-0.00563287	0.990172	no	-0.207628	0.395007	no	-0.0652094	0.999055	no	-0.0546014	0.976458	no
sll0170-as	NC_000911.1	2314614	2314722	+	109	8306.63	8039.55	7839.89	8062.03	9857.37	9117.03	8439.04	9137.81	7884.67	9753.48	9832.02	9156.73	9065.72	9933.59	9613.16	9537.49	8195.81	8833.33	8462.16	8497.1	7632.59	8207.43	9275.37	8371.8	0.203337	0.349073	no	-0.0461615	0.837785	no	0.0365339	0.879309	no	0.0715209	0.999055	no	-0.0529889	0.976458	no
ncl1150	NC_000911.1	2316935	2317030	-	96	3961.88	3758.14	3810.16	3843.39	5039.7	4930.28	4768.35	4912.78	3909.91	4454.76	3916.04	4093.57	5403.57	5288.05	4805.42	5165.68	4214.8	3988.81	3993.72	4065.78	4237.57	4468.89	4585.15	4430.54	0.104474	0.656115	no	-0.0344643	0.864012	no	0.207006	0.194994	no	0.0774433	0.999055	no	-0.075162	0.953307	no
sll0163-as2	NC_000911.1	2321192	2321244	+	53	4847.21	4651.3	5005.43	4834.65	5166.64	5568.11	5312.99	5349.25	5556.41	4854.01	4589.07	4999.83	4959.48	4789.18	4910.41	4886.36	4848.61	4886.1	4630.4	4788.37	4451.21	4643.41	4694.23	4596.29	0.0626999	0.817575	no	-0.233457	0.112839	no	-0.00470949	0.983493	no	-0.0193236	0.999055	no	-0.141619	0.807326	no
sll0163-as	NC_000911.1	2322088	2322225	+	138	3559.76	3709.65	3501.05	3590.15	3305.67	3088.15	3615.34	3336.39	4485.72	4135.18	3702.88	4107.93	5112.92	4782.24	4981.36	4958.84	3690.44	3753.09	3328.52	3590.68	3032.44	3156.99	3333.13	3174.19	0.209609	0.228693	no	0.466858	0.000630913	no	-0.251031	0.119279	no	-0.0047018	0.999055	no	0.00294568	0.995022	no
ncl1160	NC_000911.1	2324651	2324768	-	118	8751.03	8066.84	7071.62	7963.16	14220.2	14662	11160.7	13347.7	8533.45	7729.77	7585.78	7949.67	10346.1	9570.8	8899.25	9605.39	8742.73	8634.5	7094.71	8157.32	10865.3	11290.4	10184.2	10780	0.0133985	0.976339	no	-0.584101	0.000640736	no	0.602064	0.00118274	no	0.0291295	0.999055	no	-0.238919	0.690233	no
ncr1120	NC_000911.1	2324794	2324835	+	42	1909.61	2420.63	1818.35	2049.53	1637.26	1638.75	2097.3	1791.1	1899.26	1797.82	1698.31	1798.46	2251.92	2268.38	2185.92	2235.41	1846.67	1940.71	1653.71	1813.7	1687.09	1694.52	1916.95	1766.18	-0.161042	0.570342	no	0.212446	0.293501	no	-0.329112	0.117682	no	-0.178365	0.999055	no	0.0560723	0.976458	no
ncr1130	NC_000911.1	2328979	2329080	+	102	4945.15	4454.42	4681.55	4693.71	5784.59	6655.36	5542.58	5994.18	4226.28	4363.05	4172.9	4254.08	4516.84	4731.55	4381.41	4543.27	4727.26	5102.68	4412.5	4747.48	5434.87	5197.2	5085.36	5239.14	-0.12784	0.563774	no	-0.504663	0.000216593	no	0.202504	0.207256	no	0.00926539	0.999055	no	-0.119875	0.87469	no
ncr1140	NC_000911.1	2329185	2329216	+	32	1605.64	984.051	1582.68	1390.79	1266.32	1414.26	1511.73	1397.44	1348.83	1273.78	1333.77	1318.8	1196.76	1456.03	1209.26	1287.35	1284.88	1830.78	1418.06	1511.24	2136.15	1434.2	1752.94	1774.43	-0.0850406	0.855544	no	-0.221751	0.414637	no	-0.173138	0.559868	no	0.104367	0.999055	no	0.41082	0.525925	no
ncr1150	NC_000911.1	2330685	2330718	+	34	1216.32	1349.56	922.123	1162.67	1390.47	1442	1444.04	1425.5	1189.14	1356.08	1100.55	1215.26	1211.7	1288.56	1294.34	1264.87	934.459	1048.84	1280.17	1087.82	907.174	1193.34	1300.45	1133.65	0.0751174	0.873172	no	-0.280206	0.246206	no	0.14635	0.621552	no	-0.0915488	0.999055	no	-0.238295	0.795871	no
ncl1170	NC_000911.1	2333866	2333956	-	91	2451.28	2293.75	2252.69	2332.57	2604.33	2724.92	2792.88	2707.37	2083.39	2107.45	2023.84	2071.56	2882.11	2720.53	2784.87	2795.84	2823.91	2696.46	2014.99	2511.79	2995.53	2748.26	2414.92	2719.57	-0.158208	0.440644	no	-0.0567647	0.758412	no	0.0635034	0.751623	no	0.0984417	0.999055	no	0.0772662	0.953307	no
sll0156-as	NC_000911.1	2334997	2335037	+	41	3194.08	2721.06	2450.92	2788.69	2485.84	2115.65	3064.19	2555.23	4810.66	4318.95	4734.36	4621.32	3849.46	3019.12	3978.81	3615.8	2803.38	3230.57	2778.24	2937.39	2256.87	3049.9	2462.67	2589.82	0.73688	0.000334048	no	0.388485	0.0467045	no	-0.274201	0.206932	no	0.0691436	0.999055	no	0.0897355	0.970201	no
slr0359-as3	NC_000911.1	2340868	2340924	-	57	890.418	1183.82	987.249	1020.5	1066.37	1149.61	1406.04	1207.34	1107.1	1148.86	974.441	1076.8	1364.09	1305.43	1317.83	1329.12	860.686	945.882	926.079	910.882	767.808	1108.56	1094.1	990.156	0.106368	0.770461	no	0.0367641	0.893671	no	0.108032	0.692935	no	-0.16452	0.999055	no	-0.193252	0.807326	no
slr0359-as2	NC_000911.1	2340891	2341049	-	159	2786.16	2885.84	2876.86	2849.62	2258.96	2357.11	2829.05	2481.71	3128.7	2622.43	2842.43	2864.52	3127.5	3017.84	3025.46	3056.93	2806.32	3126.57	3092.76	3008.55	2744.65	2606.17	2679.16	2676.66	0.0257066	0.935049	no	0.198335	0.188911	no	-0.34802	0.0193295	no	0.074558	0.999055	no	0.185299	0.720028	no
slr0359-as	NC_000911.1	2341766	2341837	-	72	1757.93	1924.37	1942.76	1875.02	1739.59	2213.06	1975.53	1976.06	1881.92	1911.84	1615.95	1803.23	2087.28	1980	1717.73	1928.34	2024.66	1757.08	1800.71	1860.82	1701.97	1662.84	1558.17	1641	-0.0389191	0.911225	no	-0.12626	0.508444	no	-0.078985	0.718915	no	-0.0136901	0.999055	no	-0.185018	0.767145	no
sRNA_27	NC_000911.1	2347273	2347331	-	59	7933.27	8234.58	7725.64	7964.5	6493.55	6520	8407.27	7140.27	8917.76	8698.12	8284.4	8633.43	10572.3	10254.4	9555.12	10127.3	8172.56	8447.42	7848.13	8156.04	7092.83	7215.05	6778.28	7028.72	0.133184	0.527211	no	0.400778	0.00364066	no	-0.305633	0.0451321	no	0.0302259	0.999055	no	0.0526076	0.976458	no
ncr1160	NC_000911.1	2347292	2347364	+	73	1201.68	1405.02	1580.27	1395.66	1656.89	1310.94	1444.04	1470.62	1422.04	1611.04	1293.47	1442.18	1637.41	1819.51	1548.68	1668.54	1248.08	1401.53	1281.29	1310.3	1273.27	1466.95	1297.26	1345.83	0.0668587	0.847627	no	0.0616733	0.78077	no	-0.0496867	0.84017	no	-0.0973684	0.999055	no	-0.0653842	0.976458	no
ncr1170	NC_000911.1	2347388	2347458	+	71	5965.85	6006.47	5372.56	5781.63	7108.25	8797.66	6996.49	7634.13	7348.97	4978.67	5307.27	5878.31	11155.5	10685.9	8741.66	10194.3	7100.57	6559.28	5034.74	6231.53	6545.68	6510.86	7208.13	6754.89	0.0401889	0.914798	no	0.313065	0.0863546	no	0.251679	0.207256	no	0.101668	0.999055	no	-0.0980956	0.947984	no
ncr1180	NC_000911.1	2351031	2351113	+	83	2808.33	2894.23	2237.37	2646.64	2914.52	3089.8	2783.7	2929.34	2823.97	2278.37	2211.86	2438.07	3921.92	3963.03	3647.49	3844.15	2521.91	2393.73	2287.3	2400.98	2671.6	2412.13	2615.87	2566.53	-0.101051	0.68092	no	0.287879	0.0421303	no	-0.00173066	0.99406	no	-0.141611	0.999055	no	-0.116146	0.88806	no
slr0366-as	NC_000911.1	2363615	2363749	-	135	1954.03	1686.11	1756.68	1798.94	1650.91	1620.29	1807.73	1692.98	2529.46	1965.05	1801.63	2098.71	2505.81	2385.02	2073.92	2321.58	1910.45	2025.16	1742.4	1892.67	1636.36	1650.53	1354.08	1546.99	0.232093	0.161238	no	0.350074	0.0153763	no	-0.239196	0.143191	no	0.0658624	0.999055	no	-0.060683	0.976458	no
slr0369-as2	NC_000911.1	2366341	2366475	-	135	5045.21	4778.43	5067.56	4963.73	6285.27	6173.88	6220.08	6226.41	4629.92	4029.09	3980.05	4213.02	5153.47	5249.1	5041.48	5148.01	5108.38	5396.24	4602.96	5035.86	5452.49	5483.69	5450.55	5462.24	-0.221936	0.228693	no	-0.380342	0.0102327	no	0.17964	0.30684	no	0.0134805	0.999055	no	-0.115472	0.898786	no
slr0369-as	NC_000911.1	2367357	2367431	-	75	2130.41	2375.22	1790.02	2098.55	2480.45	2577.1	2531.89	2529.82	1843.07	2084.83	1980.06	1969.32	2491.2	2855.84	2680.92	2675.99	2192.86	2366.05	1864.51	2141.14	2234.1	2660.55	2384.55	2426.4	-0.0736145	0.796938	no	-0.0261164	0.903629	no	0.124708	0.506167	no	0.0251814	0.999055	no	0.0173547	0.980977	no
slr0370-as	NC_000911.1	2370453	2370515	-	63	2615.77	2884.76	3062.49	2854.34	2553.35	2379.56	3105.84	2679.58	3512.34	4094.14	3879.2	3828.56	3380.18	3223.19	3420.4	3341.26	3411.52	2789.77	3028.13	3076.47	2963.98	3019.51	3100.63	3028.04	0.442718	0.00387934	no	0.209966	0.175117	no	-0.231071	0.172718	no	0.105767	0.999055	no	0.248195	0.568376	no
sll0337-as	NC_000911.1	2371728	2371829	+	102	2917.95	2787.32	2411.71	2705.66	2594.34	2847.02	2746.51	2729.29	2962.15	2640.1	2533.55	2711.93	2969.51	2931.65	3087.07	2996.08	2739.25	2863.49	2514.94	2705.89	2737.87	2667.07	2290.35	2565.1	0.0175293	0.954674	no	0.0320859	0.870676	no	-0.139099	0.412691	no	-0.00436103	0.999055	no	-0.0162731	0.980977	no
sll0336-as	NC_000911.1	2372361	2372383	+	23	1743.56	1642.94	2201.99	1862.83	1281.34	1639.73	1381.26	1434.11	2019.17	2149.91	2160.72	2109.93	2220.08	2358.36	2210.27	2262.91	1990.8	1587.37	2214.54	1930.9	2355.88	1735.14	1778.95	1956.66	0.193832	0.566739	no	0.56873	0.0162716	no	-0.54323	0.0361925	no	0.0503286	0.999055	no	0.524971	0.322257	no
ncr1200	NC_000911.1	2377569	2377623	+	55	4238.03	3353.44	3844.12	3811.86	5849.49	6857.04	4292.75	5666.43	3923.88	3195.28	3816.27	3645.14	3386.54	3692.02	3697.19	3591.92	4196.57	3674.11	4057.91	3976.2	4319.67	4631.78	4775.51	4575.65	-0.0528447	0.895156	no	-0.762032	0.000674842	no	0.412846	0.0563518	no	0.0570588	0.999055	no	-0.229176	0.757535	no
slr0378-as	NC_000911.1	2379733	2379784	-	52	1927.97	1678.29	2226.19	1944.15	2207.94	2375.24	2318.8	2300.66	2395.59	2313.05	2304.93	2337.86	2901.24	2674.67	2641.04	2738.98	2210.35	2334.91	1691.88	2079.05	1987.86	1995.41	2106.71	2029.99	0.277316	0.153193	no	0.151262	0.419975	no	0.0870831	0.707251	no	0.0840682	0.999055	no	-0.10173	0.943902	no
slr0380-as	NC_000911.1	2382500	2382582	-	83	2989.52	2428.12	2644.16	2687.26	2603.84	2260.55	2844.59	2569.66	3014.87	2938.53	2599.29	2850.9	3726.18	3678.16	2971.01	3458.45	2555.69	2751.77	2588.56	2632.01	2249.77	2388.09	2592.02	2409.96	0.091975	0.710175	no	0.31827	0.0244782	no	-0.214124	0.194899	no	-0.0361376	0.999055	no	-0.0204976	0.980822	no
ncl1180	NC_000911.1	2385091	2385158	-	68	3418.6	3016.65	3617.56	3350.94	3611.61	3119.7	3525.16	3418.82	2996.96	3478.65	4281.81	3585.81	3498.56	4346.34	4574.82	4139.91	3133.19	2959.22	3608.99	3233.8	3040.26	3932.14	4153.69	3708.7	0.11418	0.753989	no	0.161414	0.511018	no	-0.116673	0.671517	no	-0.0540645	0.999055	no	0.192134	0.819576	no
ncl1190	NC_000911.1	2387277	2387400	-	124	2693.33	2670.09	2599.72	2654.38	2644.05	2775.3	2695.94	2705.1	2418.98	2204.03	2055.76	2226.26	2569	2781.66	2784.13	2711.6	2667.73	2540.33	2472.03	2560.03	2789.94	2596.18	2229.93	2538.68	-0.238557	0.124351	no	-0.101943	0.537115	no	-0.121162	0.46704	no	-0.0559086	0.999055	no	-0.0207942	0.976458	no
ncl1200	NC_000911.1	2388919	2389016	-	98	4469.25	5113.62	4601.93	4728.27	6120.94	6436.35	5879.32	6145.53	5218.33	5359.36	5399.2	5325.63	6690.62	7096.07	6526.8	6771.17	5139.52	5328.28	4375.25	4947.69	5061.26	5097.13	5326.59	5161.66	0.192099	0.299618	no	0.0336522	0.869669	no	0.2345	0.146165	no	0.060112	0.999055	no	-0.176979	0.752195	no
slr0770-as2	NC_000911.1	2394350	2394384	-	35	2810.71	3907.29	3008.89	3242.29	4245.19	3582.8	3816.4	3881.46	3278.18	3665.64	3658.33	3534.05	4260.68	5066.6	3837.11	4388.13	3097.06	3153.65	2910.54	3053.75	3572.66	4237.88	3657.91	3822.81	0.154707	0.527211	no	0.0603622	0.772997	no	0.136641	0.506167	no	-0.0869944	0.999055	no	0.0448139	0.976458	no
slr0770-as	NC_000911.1	2394487	2394607	-	121	1374.87	1390.45	1448.35	1404.56	1618.66	1546.73	1712.56	1625.98	1438.15	1427.55	1229.73	1365.14	1853.44	2137.97	1887.47	1959.63	1305.15	1417.44	1239.88	1320.82	1656.91	1453.96	1453.49	1521.45	-0.0267371	0.936696	no	0.159141	0.318343	no	0.0664829	0.744198	no	-0.0950071	0.999055	no	-0.0279314	0.976458	no
slr0771-as	NC_000911.1	2394637	2394740	-	104	8052.29	7993.52	7227.39	7757.73	4935.4	4800.34	11573.2	7102.97	10714.5	8471.55	7929.52	9038.52	10642.5	9608.77	10250.4	10167.2	8877.36	9535.59	10632.1	9681.69	8308.14	7965.66	5066.88	7113.56	0.234251	0.666628	no	0.424987	0.246226	no	-0.284711	0.480214	no	0.319199	0.999055	no	0.0816415	0.976458	no
sll0767-as	NC_000911.1	2404982	2405067	+	86	1522.76	2050.49	1757.37	1776.87	1163.69	1447.15	1792.46	1467.77	1607.32	1480.17	1556.84	1548.11	1541.71	2045.81	1438.1	1675.21	1635.3	2048.6	1836.01	1839.97	1575.15	1639.64	1749.59	1654.79	-0.168287	0.501604	no	0.0909343	0.685158	no	-0.420074	0.0363756	no	0.0474882	0.999055	no	0.259479	0.690233	no
ssl1426-as2	NC_000911.1	2405098	2405158	+	61	3019.96	3480.82	3571.44	3357.41	2989.34	2967.64	2633.6	2863.53	3206.53	2886.47	3469.65	3187.55	3714.54	4001.49	3308.65	3674.89	3270.61	4057.39	3757.45	3695.15	3313.98	3162.13	3310.48	3262.2	-0.0492548	0.865827	no	0.252554	0.0924126	no	-0.370124	0.0190314	no	0.13308	0.999055	no	0.260504	0.496416	no
ssl1426-as	NC_000911.1	2405321	2405340	+	20	5858.62	8682.14	6551.81	7030.86	9485.88	12304.1	8231.05	10007	5572.91	6114.16	4589.62	5425.56	7485.21	9457.65	7625.44	8189.43	6587.94	7938.71	6482.56	7003.07	7169.13	9345.19	9140.06	8551.46	-0.346007	0.168855	no	-0.38798	0.062697	no	0.368412	0.114537	no	-0.00827585	0.999055	no	-0.135279	0.919015	no
sll0765-as3	NC_000911.1	2406491	2406575	+	85	2941.29	3514.14	2799.47	3084.97	2622.03	2773.07	3219.37	2871.49	3303.89	2924.42	2827.03	3018.45	3645.33	3910.69	3400.99	3652.33	2979.28	3046.62	2974.35	3000.08	2471.44	2965.73	2919.23	2785.47	-0.00946103	0.978562	no	0.242861	0.0961223	no	-0.247044	0.125092	no	-0.0408863	0.999055	no	0.0362109	0.976458	no
sll0765-as2	NC_000911.1	2406944	2406994	+	51	1351.47	1490.69	1308.31	1383.49	1637.26	1756.28	1861.68	1751.74	1456.97	1578.82	1266.77	1434.19	1934.16	1813.53	1495.19	1747.63	1484.14	1473.37	1171.22	1376.24	1659.07	1760.66	1455.73	1625.15	0.0673484	0.860879	no	-0.0999679	0.66671	no	0.193791	0.394661	no	-0.013143	0.999055	no	-0.033547	0.976458	no
sll0765-as	NC_000911.1	2406952	2407045	+	94	1653.13	1751.55	1667.67	1690.78	1858.25	2086.29	2027.81	1990.78	1912.27	1858.92	1791.31	1854.17	2484.58	2278.59	2187.46	2316.88	1993.18	1982.64	1788.12	1921.32	2190.47	2048.48	1853.43	2030.79	0.151062	0.488821	no	0.119982	0.485607	no	0.0857139	0.671294	no	0.179656	0.999055	no	0.103197	0.919015	no
sll0764-as	NC_000911.1	2407492	2407562	+	71	1968.02	2002.16	2185.26	2051.81	2127.29	2589.5	2542.33	2419.71	1946.9	2174.05	2099.85	2073.6	1748.92	2203.78	1923.59	1958.76	1816.27	2427.59	2321.72	2188.53	1796.39	2473.19	2342.29	2203.96	0.0310685	0.92862	no	-0.406942	0.0192007	no	0.0830878	0.69647	no	0.087483	0.999055	no	-0.0442999	0.976458	no
ncl1210	NC_000911.1	2408716	2408864	-	149	1791.46	1944.33	1969.29	1901.69	2558.91	2701.97	2563.42	2608.1	2255.12	1780.41	1655.9	1897.14	2854.51	2632.31	2342.45	2609.76	2069.61	2228.07	1715.42	2004.37	2478.48	2477.53	2174.67	2376.89	0.0143723	0.965083	no	-0.102681	0.527155	no	0.310015	0.031985	no	0.0681206	0.999055	no	-0.0613198	0.973935	no
sll0763-as	NC_000911.1	2409128	2409193	+	66	2667.76	2399.21	2923.28	2663.42	3516.39	3442.81	3511.65	3490.28	3096.06	2703.23	2515.83	2771.71	3384.78	3540.3	3069.49	3331.52	2605.16	2572.91	2385.36	2521.14	2829.25	3497.01	2969.69	3098.65	0.0696946	0.799508	no	-0.174113	0.261093	no	0.240185	0.140628	no	-0.0867124	0.999055	no	-0.096945	0.933162	no
sll0760-as	NC_000911.1	2410023	2410066	+	44	3360.8	3885.08	3306.96	3517.62	4186.18	3728.52	4332.13	4082.28	3228.51	4556.01	4132.52	3972.35	4562.87	4773.08	4638.73	4658.22	2718.43	3531.32	3935.84	3395.19	3751.29	4126.88	4484.54	4120.9	0.19355	0.418634	no	0.0784542	0.708843	no	0.0785392	0.733582	no	-0.0505341	0.999055	no	0.0867121	0.957234	no
slr0780-as	NC_000911.1	2414746	2414823	-	78	206654	155199	108599	156817	106343	72997.8	91363.5	90234.9	156750	115258	103268	125092	140026	114271	148462	134253	163698	150839	80545.2	131694	133422	119904	108043	120456	-0.314187	0.501604	no	0.471054	0.174561	no	-0.940953	0.0125679	no	-0.262316	0.999055	no	0.487964	0.688413	no
sll0756-as	NC_000911.1	2415600	2415694	+	95	1589.56	1856.23	1675.5	1707.1	1816.07	1568.1	2196.47	1860.21	1869.14	1969.48	1729.38	1856	2247.7	2752.38	2276.25	2425.44	1967.28	2109.24	1949.64	2008.72	1754.99	1792.37	1688.04	1745.13	0.140671	0.524328	no	0.26787	0.0706624	no	-0.0110519	0.959211	no	0.231123	0.999055	no	-0.0249413	0.976458	no
sll0754-as	NC_000911.1	2416781	2416913	+	133	4169.42	4620.28	5089.37	4626.36	5553.46	5061.58	5803.32	5472.78	5069.27	6260.12	5811.48	5713.62	7237.84	7236.5	7558.98	7344.44	4061.03	4334.67	4679.14	4358.28	4562.97	5166.07	5428.31	5052.45	0.323029	0.0431213	no	0.319682	0.0355611	no	0.096997	0.623824	no	-0.0891806	0.999055	no	-0.0402062	0.976458	no
sll0753-as	NC_000911.1	2417571	2417651	+	81	2073.16	2054.88	2233.06	2120.37	3615.62	3096.25	2513.71	3075.19	1908.9	2359.38	2035.5	2101.26	3288.08	3245.27	2847.66	3127	2180.4	1939.21	1955.06	2024.89	2274.44	2364.93	2525.67	2388.35	-0.00105653	0.997461	no	-0.0887758	0.642381	no	0.396816	0.030195	no	-0.0709275	0.999055	no	-0.296184	0.488083	no
sll0752-as	NC_000911.1	2418450	2418549	+	100	5119.24	5578.16	4694.79	5130.73	7238.74	7137.32	7415.16	7263.74	3753.52	4403.54	4063.42	4073.49	5390.51	5514.64	5447.83	5450.99	4784.43	4508.51	4648.92	4647.28	7052.42	6937.39	6117.57	6702.46	-0.314182	0.0391673	no	-0.519562	0.000158375	no	0.35719	0.0173659	no	-0.143354	0.999055	no	-0.0441235	0.976458	no
sll0750-as	NC_000911.1	2422098	2422354	+	257	3015.92	2944.17	3565.95	3175.35	2790.35	2850.54	3126.89	2922.59	3129.37	3049.87	3157.64	3112.29	3307.64	3236.25	3297.76	3280.55	2981.54	3204.62	3257.49	3147.89	2841.44	2911.6	2886.24	2879.76	-0.0127489	0.975532	no	0.0634478	0.755385	no	-0.269176	0.125211	no	-0.0182597	0.999055	no	0.0540303	0.976458	no
ncl1220	NC_000911.1	2422723	2422821	-	99	1898.76	2326.51	2135.62	2120.3	2462.09	2476.15	3391.31	2776.52	1721.87	2045.14	1759.9	1842.3	2221.36	2535.81	2153.63	2303.6	1953.87	1998.29	2039.25	1997.14	2458.76	2754.61	2459.75	2557.7	-0.182463	0.342156	no	-0.37521	0.0105722	no	0.247563	0.123032	no	-0.0883134	0.999055	no	-0.0426482	0.976458	no
sll0325-as	NC_000911.1	2426881	2426970	+	90	2095.6	2299.24	2268.79	2221.21	2803.81	2378.06	2815.88	2665.92	2136.89	2108.59	2104.79	2116.76	2495.07	2433.95	2200.38	2376.47	2346.53	2283.03	2500.41	2376.66	2565.7	2638.38	2463.75	2555.94	-0.0495318	0.866107	no	-0.276408	0.0570013	no	0.125638	0.480214	no	0.0959356	0.999055	no	0.00622692	0.990715	no
ncr1220	NC_000911.1	2429431	2429489	+	59	987.676	1021.7	1294.42	1101.26	926.163	894.902	905.587	908.884	1889.12	1325.1	1268.43	1494.22	1396.53	1414.4	1260.3	1357.08	1124.52	863.45	1240	1075.99	1328.14	1273.91	917.194	1173.08	0.464782	0.053568	no	0.470233	0.0512278	no	-0.416307	0.126027	no	-0.0336504	0.999055	no	0.427609	0.48942	no
slr0345-as	NC_000911.1	2431434	2431606	-	173	2111.57	2101.04	1965.61	2059.41	2278.44	2239.93	2333.01	2283.79	2235.98	2020.09	1973.67	2076.58	2478.63	2576.65	2293.8	2449.69	2214.61	2247.8	1911.04	2124.49	2062.37	2153.05	2162.9	2126.1	0.0279376	0.92862	no	-0.00555718	0.983713	no	0.0026471	0.990072	no	0.0392675	0.999055	no	-0.0290146	0.976458	no
slr0346-as	NC_000911.1	2431898	2431980	-	83	2876.28	2579.87	2624.79	2693.65	3003.29	3089.8	3410.03	3167.71	2652.82	2866.08	2289.35	2602.75	3523.44	3753.57	3181.27	3486.09	2386.81	2751.77	2521.61	2553.4	2741.91	2908.98	2862.36	2837.75	-0.0413915	0.890791	no	0.0329968	0.869669	no	0.0813673	0.671517	no	-0.0828183	0.999055	no	-0.0825184	0.947984	no
sll0322-as	NC_000911.1	2434471	2434512	+	42	775.779	1135.34	918.746	943.288	818.631	1077.53	1134.61	1010.26	936.623	1081.87	737.791	918.762	1091.42	1059.68	1065.86	1072.32	934.459	950.138	904.03	929.542	813.772	1092.73	722.783	876.427	-0.00688289	0.986981	no	-0.00184045	0.995844	no	-0.0418049	0.900214	no	-0.022267	0.999055	no	-0.109571	0.97344	no
slr0351-as	NC_000911.1	2442049	2442136	-	88	3125.83	4038.44	3160.8	3441.69	3453.6	3674.95	3724.98	3617.84	2706.98	2900.66	2597.77	2735.14	4028.77	4298.93	4199	4175.57	2739.66	3589.21	3125.52	3151.46	3808.13	4134.44	3434.65	3792.4	-0.308793	0.0323062	no	0.102446	0.535412	no	-0.0687872	0.713559	no	-0.129611	0.999055	no	0.141874	0.798795	no
ncl1230	NC_000911.1	2445990	2446223	-	234	1528.99	1649.46	1604.37	1594.27	1841.92	1986.42	1786.54	1871.63	1697.46	1661.97	1376.71	1578.71	1849.85	1854.44	1747.72	1817.34	1641.29	1817.86	1309.97	1589.71	1670.8	1776.54	1666.75	1704.7	0.000981884	0.997461	no	-0.14704	0.344252	no	0.0853474	0.641193	no	-0.0125589	0.999055	no	-0.0600566	0.976458	no
sRNA_11	NC_000911.1	2446098	2446331	+	234	7363.78	7912.78	7856.94	7711.17	7559.22	8783.75	7501	7947.99	7135.41	7061.94	6828.58	7008.65	8235.07	8645.14	8297.62	8392.61	7934.91	8526.88	8623.62	8361.8	8079.7	7515.49	8012.25	7869.15	-0.120663	0.710175	no	-0.0271485	0.926504	no	-0.10196	0.683741	no	0.113725	0.999055	no	0.0599448	0.976458	no
slr0354-as	NC_000911.1	2447445	2447534	-	90	32708	28810.5	32299	31272.5	29654.9	32025.2	26257.5	29312.6	26504.7	27745.8	27635.2	27295.2	36517	33457.2	34683.3	34885.8	33360.2	33122.8	35901	34128	25166.1	25962.5	32248.7	27792.4	-0.179897	0.554396	no	0.144751	0.546284	no	-0.239445	0.296107	no	0.122211	0.999055	no	-0.00219699	0.998255	no
ssl0601-as	NC_000911.1	2448192	2448265	+	74	42718.2	42055.1	38848	41207.1	34191.7	33254.3	31876.3	33107.4	32279.7	37591.6	31698.3	33856.5	16199.9	19311.9	19543	18351.6	36279.7	35236	25767.5	32427.7	31384.7	34775.9	27797.4	31319.3	-0.267003	0.274292	no	-0.956551	2.40689e-05	no	-0.460423	0.0228242	no	-0.353527	0.999055	no	-0.00996235	0.990715	no
ncr1230	NC_000911.1	2448583	2448630	+	48	591789	891194	815810	766264	842448	1.02375e+06	715584	860594	514754	539820	467305	507293	304751	342275	307389	318138	880182	836713	808641	841845	700466	1.06724e+06	955128	907612	-0.577243	0.0411585	no	-1.54517	1.52455e-05	down	0.0268616	0.935822	no	0.134029	0.999055	no	0.145729	0.943902	no
ncr1240	NC_000911.1	2453750	2453864	+	115	275258	254366	218787	249471	308513	283435	259087	283678	219372	251138	221949	230820	165083	158651	132267	152000	246145	194139	208432	216239	275225	255783	239682	256897	-0.0944475	0.837284	no	-1.01105	0.000166615	down	0.0424549	0.896975	no	-0.206798	0.999055	no	-0.0723512	0.976458	no
sll0312-as	NC_000911.1	2456418	2456449	+	32	4151.16	5032.72	7687.32	5623.73	4010.01	2916.92	5009.03	3978.65	24296.1	19545.3	26584	23475.1	14433.7	11517.8	17190.4	14380.6	5548.35	5518.89	9289.73	6785.66	4194.15	4198.68	5073.23	4488.69	2.09052	4.622e-05	up	1.73703	0.000425178	up	-0.623162	0.179045	no	0.272048	0.999055	no	0.237717	0.943902	no
slr0358-as	NC_000911.1	2458573	2458678	-	106	2133.95	2020.09	2146.27	2100.1	2421.14	2712.9	2390.85	2508.29	2041.13	1922.69	1858.79	1940.87	3103.78	3083.44	2734.37	2973.86	2424.3	2330.91	2280.25	2345.15	2123.37	2497.4	2484.08	2368.29	-0.0996022	0.688707	no	0.143531	0.368077	no	0.103728	0.573372	no	0.154426	0.999055	no	-0.00224535	0.996679	no
sRNA_12	NC_000911.1	2461115	2461301	+	187	4114.72	4883.42	4531.09	4509.74	5089.08	5354.54	5239.48	5227.7	4461.48	4681.08	4824.27	4655.61	5693.88	6024.45	5623.68	5780.67	4432.43	5026.25	4744.3	4734.33	5068.59	5182.38	5067.71	5106.23	0.0667979	0.838358	no	0.039567	0.868107	no	0.068535	0.762722	no	0.0667108	0.999055	no	0.0402181	0.976458	no
ncr1250	NC_000911.1	2461213	2461232	+	20	5545.33	6680.3	4903.81	5709.81	6646.26	7754.88	7003.61	7134.92	4521.16	4193.05	4297.29	4337.16	6687.37	7319.24	6013.1	6673.24	5513.31	6771.25	4699.85	5661.47	8002.75	8729.93	6566.32	7766.33	-0.371075	0.038241	no	-0.195232	0.267005	no	0.174542	0.379393	no	-0.0182318	0.999055	no	0.199606	0.738578	no
sll0024-as	NC_000911.1	2461251	2461380	+	130	1667.69	1996.65	1663.46	1775.93	2368.52	2643.59	2493.75	2501.95	1901.76	1657.69	1771.98	1777.15	2207.18	2318.94	2156.6	2227.57	1775.47	1655.67	1649.13	1693.42	2212.3	2253.79	2086.4	2184.16	0.0251769	0.939049	no	-0.270696	0.0557732	no	0.350389	0.0187041	no	-0.0696144	0.999055	no	-0.120086	0.867273	no
sll0023-as	NC_000911.1	2462251	2462376	+	126	4271.76	3813.03	3751.55	3945.44	5403.94	5447.54	5822.02	5557.83	4028.35	3531.99	3067.17	3542.5	5738.02	5143.86	4642.83	5174.9	4553.63	4386.81	3447.07	4129.17	4227.64	4687.64	4734.75	4550.01	-0.144029	0.500466	no	-0.207873	0.169519	no	0.344659	0.0228242	no	0.0579407	0.999055	no	-0.212889	0.688589	no
sll0020-as	NC_000911.1	2466572	2466625	+	54	10512.8	9213.63	9587.28	9771.24	9607.54	10039.5	9814.15	9820.41	28269.2	23102.9	23754.7	25042.3	17482.7	14513.6	18772.1	16922.8	11161.6	10235.9	9552.34	10316.6	9679.25	9632.18	10888.9	10066.8	1.3706	1.88039e-08	up	0.684414	0.000151076	no	-0.142335	0.453541	no	0.0728371	0.999055	no	0.11203	0.919015	no
slr0007-as	NC_000911.1	2476647	2476702	-	56	2025.23	2120.73	1995.4	2047.12	1874.81	2205.58	2191.85	2090.75	2322.04	1801.79	2171.61	2098.48	2766.54	2756.82	2384.65	2636	2019.1	2137.81	2199.44	2118.78	1964.96	1971.66	2144.78	2027.13	0.0590656	0.859924	no	0.238082	0.165397	no	-0.123258	0.563366	no	0.0473143	0.999055	no	0.0395829	0.976458	no
slr0012-as	NC_000911.1	2480794	2480853	-	60	8479.86	8712.13	6632.2	7941.39	7623.5	11848.4	8712.4	9394.76	2340.26	3574.95	3381.31	3098.84	3075.32	3813.19	3894.92	3594.48	7693.71	7004.74	5371.26	6689.9	7502.58	9467.13	12120.7	9696.82	-1.34142	0.000289199	down	-1.48745	0.000156311	down	0.0891423	0.813849	no	-0.251872	0.999055	no	0.133919	0.958931	no
sRNA_13	NC_000911.1	2480990	2481159	+	170	3726.37	4387.38	3995.87	4036.54	4110.01	4459.09	4765.34	4444.81	4676.23	4017.15	3958.52	4217.3	5973.15	6123.74	5172.89	5756.6	4051.15	4629.87	3737	4139.34	4383.86	4648.14	4371.08	4467.69	0.0813615	0.771744	no	0.267964	0.0924126	no	-0.00708015	0.975755	no	0.0304688	0.999055	no	0.0830203	0.953307	no
ncr1270	NC_000911.1	2486230	2486298	+	69	1770.8	2086.27	1875.77	1910.95	2838.51	2500.58	2678.81	2672.63	2264.64	1985.28	1864.15	2038.02	3607.63	3376.29	2298.24	3094.06	2017.89	2276.46	1717.94	2004.1	2295.47	2699.11	2486.7	2493.76	0.116457	0.666628	no	0.103402	0.576244	no	0.349725	0.0589697	no	0.0617998	0.999055	no	-0.0292915	0.976458	no
ncr1280	NC_000911.1	2486385	2486509	+	125	1167.96	1101.24	1183.34	1150.85	1198.48	1025.81	1045.49	1089.93	1175.77	1037.07	935.464	1049.44	1086.23	1173.86	1074.39	1111.49	1166.2	1229.44	1318.74	1238.13	1167.07	973.762	945.023	1028.62	-0.119762	0.650754	no	-0.0873529	0.67107	no	-0.219643	0.222336	no	0.102114	0.999055	no	-0.0253372	0.976458	no
sll0010-as2	NC_000911.1	2489458	2489489	+	32	577.638	745.067	816.463	713.056	738.686	604.009	609.206	650.634	580.511	563.806	529.852	558.057	689.045	728.013	711.329	709.462	730.046	809.26	535.39	691.565	703.367	800.244	525.883	676.498	-0.315402	0.452037	no	-0.00257443	0.995786	no	-0.239739	0.519617	no	-0.0554697	0.999055	no	0.106459	0.976458	no
sll0010-as	NC_000911.1	2489478	2489578	+	101	3495.88	3799.24	3132.04	3475.72	3638.25	3738.7	3774.53	3717.16	2872.46	3169.06	2494.96	2845.49	3113.81	3659.54	3538.33	3437.23	3275.23	3450.88	2672.79	3132.97	3210.67	3276.3	3420.54	3302.5	-0.273697	0.0637585	no	-0.219886	0.119291	no	-0.0481433	0.803846	no	-0.155157	0.999055	no	-0.0948854	0.919015	no
sll0007-as	NC_000911.1	2493925	2494054	+	130	2699.16	2643.74	2529.2	2624.03	2947.07	2944.57	3082.48	2991.37	2971.38	2626.6	2747.92	2781.97	3785.01	3974.57	3344.34	3701.3	2602.11	2886.8	2642.89	2710.6	2731.71	3008.47	2979.85	2906.67	0.100976	0.666628	no	0.200497	0.167054	no	0.0414318	0.838437	no	0.0420774	0.999055	no	0.033821	0.976458	no
sll0006-as	NC_000911.1	2494785	2494859	+	75	1754.45	2075.32	2154.46	1994.74	1825.55	1671.98	1703.97	1733.83	2127.17	2191.74	2159.36	2159.43	2491.2	2568.4	2559.52	2539.71	1806.62	2026.42	1876.85	1903.3	2189.64	1933.33	1962.2	2028.39	0.137728	0.561877	no	0.438756	0.00335411	no	-0.336707	0.0470316	no	-0.072441	0.999055	no	0.291291	0.449123	no
sll0002-as	NC_000911.1	2503173	2503224	+	52	3289.6	3114.36	4220.49	3541.48	3790.1	2901.06	3971.12	3554.09	3624.91	4806.01	4564.88	4331.93	3593.08	4225.98	3910.48	3909.85	3162.78	3477.88	3544.03	3394.9	3061.95	3440.81	3680.39	3394.38	0.304105	0.155611	no	0.0174896	0.954776	no	-0.131879	0.564465	no	-0.0681481	0.999055	no	0.00122176	0.999356	no
slr0213-as	NC_000911.1	2504424	2504513	-	90	5319.06	6717.79	5359.35	5798.73	7415.43	7804.65	7292.42	7504.17	4049.16	5828.32	4320.02	4732.5	10199.5	12007.5	8927.97	10378.3	5887.09	5726.43	5124.31	5579.28	5770.5	7501.28	7889.85	7053.88	-0.274693	0.195474	no	0.358669	0.0479301	no	0.230373	0.240175	no	-0.0575788	0.999055	no	-0.0124383	0.989686	no
slr0216-as	NC_000911.1	2508860	2508951	-	92	5489.48	5554.69	5076.82	5373.66	5939.52	6036.25	6490.35	6155.37	5220.15	5069.72	4442.18	4910.68	7253.11	6644.24	6284.44	6727.26	5566.13	5694.24	4610.27	5290.21	5246.37	5487.39	5781.58	5505.11	-0.115127	0.628389	no	0.0239096	0.909549	no	0.0487854	0.811232	no	-0.0287503	0.999055	no	-0.0848935	0.943902	no
ncr1290	NC_000911.1	2509706	2509728	+	23	2152.2	2581.76	1922.38	2218.78	2402.5	2049.66	2417.2	2289.79	2327.98	2382.33	1779.41	2163.24	2346.22	2449.07	2342.23	2379.17	2518.98	2436.43	1650.84	2202.08	2138.42	2458.12	1578.1	2058.21	-0.0165297	0.976339	no	-0.063933	0.820505	no	-0.0812668	0.788367	no	-0.016505	0.999055	no	-0.0970168	0.973935	no
sll0209-as	NC_000911.1	2510991	2511081	+	91	2024.37	2293.75	2288.03	2202.05	2111.8	2424.45	2356.49	2297.58	2173.45	2180.88	1985.29	2113.2	2416.64	2712.88	2151.18	2426.9	2022.95	2136.64	1923.4	2027.66	1859.61	2346.26	2255.37	2153.75	-0.0398424	0.897271	no	-0.0222956	0.917714	no	-0.0866053	0.651325	no	-0.124054	0.999055	no	-0.0086013	0.990715	no
sll0209-as2	NC_000911.1	2511274	2511392	+	119	3230.36	2827.64	2489.4	2849.13	4078.54	4258.64	3840.67	4059.28	2848.89	3029.43	2380.42	2752.91	3722.86	3941.66	3516.4	3726.97	2889.76	2921.76	2505.86	2772.46	3401.03	3781.22	3380.07	3520.77	-0.0408159	0.889297	no	-0.229618	0.105468	no	0.360011	0.0128205	no	-0.0443766	0.999055	no	-0.131831	0.807326	no
ncr1300	NC_000911.1	2511392	2511484	+	93	12016.4	10467.5	11207.1	11230.3	11279.3	13073.1	10442.1	11598.2	11552.9	11126.1	10885.5	11188.2	10247.9	10195.7	10218.7	10220.8	11364.2	10065.5	9290.67	10240.1	10635.4	11568.4	9952.2	10718.7	0.0092333	0.979962	no	-0.287859	0.0956712	no	-0.101173	0.643087	no	-0.139172	0.999055	no	-0.0421874	0.976458	no
ncl1255	NC_000911.1	2512223	2512423	-	201	5181.06	5599.65	4787.42	5189.38	5794.56	5919.74	6185.68	5966.66	4245.87	5844.39	4729.68	4939.98	8120.6	8075.12	7225.12	7806.94	5388.25	5972.98	5058.88	5473.37	6013.67	6118.61	7131.2	6421.16	-0.0527289	0.881015	no	0.281933	0.118527	no	0.0559283	0.820913	no	0.0723522	0.999055	no	0.182667	0.795871	no
sll0207-as4	NC_000911.1	2512319	2512490	+	172	4247.7	4417.44	3757.78	4140.97	4533.41	4549.77	4401.39	4494.86	3297.24	4323.97	3679.65	3766.95	6134.78	6038.39	5558.29	5910.49	4213.21	4645.14	3849.69	4236.02	4495.25	4609.56	5285.21	4796.67	-0.118742	0.653058	no	0.288353	0.0698853	no	-0.0262883	0.904032	no	0.0277629	0.999055	no	0.169209	0.78553	no
sll0207-as3	NC_000911.1	2512326	2512555	+	230	3800.41	4778.21	4571.76	4383.46	4076.25	4107.52	4217.55	4133.77	3145.15	4468.32	4022.75	3878.74	5266.39	5256.43	5166.1	5229.64	3768.31	4647.68	4227.75	4214.58	4024.93	3950.34	4589.4	4188.22	-0.155168	0.536266	no	0.234441	0.185066	no	-0.228927	0.222336	no	-0.0609613	0.999055	no	0.095074	0.947984	no
sll0207-as2	NC_000911.1	2513180	2513264	+	85	2491.62	2116.95	2440.08	2349.55	2600.36	2706.51	2454.87	2587.25	2526.13	2004.64	2015.37	2182.05	3051.43	2871.66	2811.84	2911.64	2605.49	2217.54	2157.22	2326.75	2549.9	2324.07	2367.99	2413.99	-0.0950529	0.707164	no	0.0669574	0.711026	no	-0.0152821	0.936781	no	-0.0201228	0.999055	no	-0.0272117	0.976458	no
sll0207-as	NC_000911.1	2513595	2513706	+	112	2741.33	2578.62	2770.59	2696.85	4051.13	4461.67	3545.64	4019.48	2746.45	2171.7	2239.47	2385.87	3186.19	3284.59	2933.38	3134.72	2728.29	2933.8	2356.54	2672.88	3036.76	3533.54	3128.78	3233.03	-0.161392	0.397025	no	-0.463776	0.0011396	no	0.425857	0.00469545	no	-0.0212982	0.999055	no	-0.239034	0.48942	no
sll0204-as2	NC_000911.1	2517949	2518068	+	120	7080.47	8134.82	6906.86	7374.05	7229.53	7621.31	7749.7	7533.52	7098.17	6988.41	7064.7	7050.43	9641.8	9509.8	9686.72	9612.77	7919.54	8002.38	7586.13	7836.02	7141.34	7909.6	8172.16	7741.03	-0.0447009	0.899407	no	0.24804	0.150526	no	-0.114	0.584478	no	0.0856136	0.999055	no	0.114943	0.919015	no
sll0204-as	NC_000911.1	2518185	2518279	+	95	2097.43	2017.23	1683.96	1932.87	1971.18	1965.08	2394.07	2110.11	1932.4	2363.37	1753.99	2016.59	1972.85	2137.49	1868.92	1993.09	1937.77	2082.43	1569.46	1863.22	2184.96	2086.43	1757.5	2009.63	0.0683782	0.802916	no	-0.188772	0.233167	no	-0.0233882	0.909696	no	-0.0594665	0.999055	no	-0.00152254	0.998255	no
ncr1310	NC_000911.1	2525592	2525667	+	76	358063	175632	181597	238431	264348	204398	173608	214118	360248	322291	227858	303465	182977	174714	139291	165660	276489	201417	143725	207210	246225	222375	169177	212592	0.353346	0.497522	no	-0.485145	0.216279	no	-0.299392	0.491334	no	-0.213253	0.999055	no	0.0549787	0.976458	no
ncl1260	NC_000911.1	2526230	2526339	-	110	4072.84	3664.25	3193.69	3643.59	4493.17	4508.5	4207.42	4403.03	3516.59	4209.75	3518.62	3748.32	4884.64	5670.79	4418	4991.14	3924.73	4368.8	3780.09	4024.54	4001.37	3930.36	4415.54	4115.76	0.0528753	0.856156	no	0.0717478	0.693357	no	0.124828	0.474121	no	0.138411	0.999055	no	-0.0224871	0.976458	no
ncl1270	NC_000911.1	2526354	2526537	-	184	3092.09	3349.44	3289.88	3243.8	4417.94	3884.1	4096.69	4132.91	4198.68	4619.4	3949.66	4255.92	4194.19	4550.43	3779.32	4174.65	2915.11	3174.74	2949.36	3013.07	3610.84	3585.96	3826.89	3674.56	0.407962	0.00564769	no	-0.0952525	0.609842	no	0.206294	0.222545	no	-0.110958	0.999055	no	-0.0969601	0.938808	no
slr0226-as	NC_000911.1	2527246	2527340	-	95	2519.55	2424.46	2115.53	2353.18	3373.62	3652.28	3313.7	3446.53	3652.01	4016.32	3421.83	3696.72	4226.65	3733.28	4145.18	4035.04	2429.59	2413.12	2290.83	2377.85	3273.05	2926.61	2882.86	3027.51	0.663323	9.98466e-06	no	0.125604	0.422331	no	0.399541	0.00606946	no	0.0119944	0.999055	no	-0.113874	0.880429	no
ncr1320	NC_000911.1	2532614	2532699	+	86	1158.46	1150.78	1084.33	1131.19	1042.33	1370.41	1410.46	1274.4	1099.08	714.834	951.78	921.898	1281.94	1471.69	1111.66	1288.43	1206.1	1273.59	883.006	1120.9	1318.28	1446.29	1120.35	1294.97	-0.269618	0.279665	no	-0.0764507	0.7487	no	0.00957028	0.973089	no	-0.0217332	0.999055	no	0.107774	0.943902	no
slr0231-as	NC_000911.1	2535194	2535313	-	120	1049.54	1064.65	1018.28	1044.15	1202.36	1037.13	1335.74	1191.74	1179.23	1058.01	1208.31	1148.52	1421.61	1396.63	1176.06	1331.43	957.82	1188.68	1095.86	1080.79	1187.91	1036.51	984.398	1069.6	0.156868	0.501604	no	0.0491899	0.814067	no	0.0506087	0.827155	no	0.0450376	0.999055	no	-0.0952255	0.943902	no
sll0191-as	NC_000911.1	2538022	2538063	+	42	1014.48	1156.76	1205.85	1125.7	1154.85	965.292	1306.52	1142.22	1274.85	1734.18	1698.31	1569.11	1367.73	1506.73	1607.83	1494.1	1045.7	1192.73	904.03	1047.49	1091.64	1203.58	1225.59	1173.61	0.497712	0.0192976	no	0.260729	0.25199	no	-0.103564	0.731929	no	-0.112146	0.999055	no	0.104261	0.970201	no
ncl1280	NC_000911.1	2538893	2538972	-	80	1221.85	1124.63	1396.78	1247.75	1550.28	1579.26	1814.08	1647.87	1290.78	1303.02	1278.95	1290.92	1124.23	990.967	948.438	1021.21	1214.8	1262.98	1354.39	1277.39	1365.05	1729.36	1402.36	1498.92	0.0619399	0.859423	no	-0.78961	3.51431e-05	no	0.250378	0.192131	no	0.0283217	0.999055	no	-0.0592852	0.976458	no
sll0413-as	NC_000911.1	2544549	2544623	+	75	2840.54	2915.04	2443.86	2733.15	3078.05	3243.38	2974.73	3098.72	2979.5	2984.69	2658.28	2874.16	3798.7	4144.67	3601.54	3848.3	2641.4	2750.95	2901.72	2764.69	2667.58	3458.72	2930.1	3018.8	0.087387	0.722553	no	0.20711	0.165397	no	0.0329311	0.8779	no	0.0158584	0.999055	no	0.0402543	0.976458	no
sll0409-as	NC_000911.1	2548027	2548193	+	167	5204.08	4493.13	4380.55	4692.59	3904.43	4448.86	3821.96	4058.42	3543.18	3757.21	3550	3616.8	4065.22	4597.24	4529.79	4397.41	4750.63	4768.97	3621.14	4380.25	3963.44	4389.11	4295.49	4216.01	-0.360871	0.0185321	no	0.011093	0.968219	no	-0.358684	0.0228242	no	-0.107749	0.999055	no	0.130028	0.867273	no
slr0434-as	NC_000911.1	2549909	2549977	-	69	1452.96	1564.7	1403.92	1473.86	1735.14	1790.04	1794.59	1773.26	1072.93	1651.17	1262.54	1328.88	2068.71	2388.6	1709.94	2055.75	1476.17	1655.05	1509.91	1547.05	1757.85	1778.52	1635.48	1723.95	-0.141106	0.620368	no	0.108318	0.590054	no	0.121065	0.576531	no	0.0658904	0.999055	no	0.0326268	0.976458	no
slr0435-as	NC_000911.1	2549983	2550023	-	41	2368.82	2721.06	2539.16	2543.01	2455.89	2414.6	2808.84	2559.78	3351.47	3805.56	2680.9	3279.31	3028.62	3697.57	3229.32	3318.5	2484.29	2785.33	2450.72	2573.45	3568.3	3268.91	2559.25	3132.15	0.382284	0.0267819	no	0.262897	0.129176	no	-0.129694	0.552375	no	0.0123975	0.999055	no	0.354417	0.358578	no
sll0406-as	NC_000911.1	2552041	2552120	+	80	1918.93	1945.61	2009.76	1958.1	1780.52	1744.26	2220.22	1915	1796.17	2038.05	2338.66	2057.63	2117.91	2416.57	2124.5	2219.66	1752.11	2080.2	2338.35	2056.89	1990.27	2086.87	1955.05	2010.73	0.0901883	0.725245	no	0.103975	0.579609	no	-0.177707	0.344187	no	0.0687193	0.999055	no	0.143062	0.823888	no
sll0405-as	NC_000911.1	2552746	2552875	+	130	2785.92	2830.61	2677.61	2764.71	3801.91	4344.33	3626.77	3924.34	2681.38	2744.82	2289.19	2571.8	3628.79	3311.25	2877.42	3272.48	2645.24	2788.83	2749.74	2727.94	3328.07	3407.55	2974.77	3236.8	-0.0904113	0.711607	no	-0.365359	0.00693117	no	0.357092	0.0138141	no	-0.0226431	0.999055	no	-0.204189	0.688589	no
ncr1330	NC_000911.1	2553424	2553476	+	53	2541.83	2512.38	2760.57	2604.93	2536.98	2650.63	2547.51	2578.38	2680.27	2357.66	2801.98	2613.3	3251.58	4067.52	3392.9	3570.67	2397.86	2915.64	2883.08	2732.19	2610.96	3149.99	2789.15	2850.03	0.02463	0.946535	no	0.361743	0.0179524	no	-0.163988	0.395007	no	0.0636596	0.999055	no	0.222924	0.690233	no
ncl1290	NC_000911.1	2555969	2556055	-	87	2643.2	2957.65	2550.31	2717.05	3422.72	3283.69	3145.36	3283.93	2430.37	2734.3	2620.91	2595.2	2721.17	2645.78	2782.09	2716.34	2567.08	2566.7	2586.64	2573.47	2529.6	3004.59	3542.39	3025.53	-0.0469034	0.875724	no	-0.381168	0.0114188	no	0.13211	0.444265	no	-0.0795559	0.999055	no	-0.0395609	0.976458	no
ssl0769-as	NC_000911.1	2558654	2558785	+	132	4609.24	4818.87	4190.04	4539.38	4293.16	4907.07	4250.08	4483.44	3195.4	3113.27	2905.61	3071.43	4580.45	4262.05	3765.01	4202.5	5259.87	5139.38	4826.84	5075.36	4149.15	4963.34	4574.53	4562.34	-0.5465	6.50593e-05	no	-0.197784	0.204831	no	-0.164549	0.336962	no	0.158203	0.999055	no	0.100719	0.919019	no
sll0401-as2	NC_000911.1	2561302	2561470	+	169	4951.55	4615.64	4038.54	4535.24	7609.27	8429.8	6517.42	7518.83	4380.61	4608.31	3535.66	4174.86	7388.73	6806.02	6292.24	6829	4639.12	4757.75	3663.22	4353.36	6696.09	6759.61	5773.43	6409.71	-0.106968	0.710175	no	-0.246834	0.150526	no	0.584581	0.00202034	no	-0.0659263	0.999055	no	-0.160201	0.807326	no
sll0401-as	NC_000911.1	2561307	2561465	+	159	2768.43	2817.94	2457.21	2681.19	3152.89	3427.44	3430.74	3337.02	2470.66	2948.13	2312.92	2577.24	3751.55	3630.15	3275.99	3552.56	2497.77	2637.96	2519.05	2551.59	3006.8	3118.62	2986.3	3037.24	-0.043218	0.881015	no	-0.0136499	0.954776	no	0.16774	0.313588	no	-0.0741565	0.999055	no	-0.0602857	0.976458	no
slr0440-as	NC_000911.1	2562072	2562169	-	98	3011.47	3185.69	2805.46	3000.87	3777.81	4108.1	3949.02	3944.98	2564.56	2775.14	2165.65	2501.78	3617.67	3689.96	2973.06	3426.9	2774.77	2850.41	2485.29	2703.49	3555.64	3732.92	3225.59	3504.71	-0.248661	0.110214	no	-0.306841	0.0216772	no	0.247156	0.104858	no	-0.154806	0.999055	no	-0.0965001	0.919015	no
sll0067-as	NC_000911.1	2573611	2573665	+	55	7644.4	7508.44	7775.93	7642.92	9868.22	8537.02	9806.37	9403.87	11304.8	13862.4	12469.3	12545.5	11510	12100.2	12002.1	11870.8	7611.59	7224.72	7223.42	7353.25	8351.35	8658.88	7871.19	8293.81	0.730891	1.75535e-06	no	0.22825	0.122772	no	0.15419	0.374711	no	-0.0596655	0.999055	no	-0.110855	0.898786	no
ssr0109-as	NC_000911.1	2576028	2576047	-	20	3696.88	5623.15	3617.56	4312.53	5218.77	4054.23	5234.66	4835.88	3988.45	4109.52	4034.19	4044.05	6730.89	7406.17	5500.94	6546	4111.62	4075.49	4491.49	4226.2	4793.31	5121.56	4949.49	4954.79	-0.0560919	0.879408	no	0.317192	0.0805669	no	0.0535948	0.838308	no	-0.0240623	0.999055	no	0.0958967	0.953307	no
slr0056-as2	NC_000911.1	2578501	2578609	-	109	2943.25	2979.75	2573.96	2832.32	3576.82	3754.07	2974.2	3435.03	2827.05	2715.77	2317.2	2620.01	3178.06	3241.02	3007.16	3142.08	2683.35	2625.07	2404.41	2570.95	2753.24	3093.81	2754.76	2867.27	-0.0982564	0.669213	no	-0.23463	0.0910782	no	0.131884	0.419887	no	-0.143155	0.999055	no	-0.186949	0.690233	no
slr0056-as	NC_000911.1	2578732	2578777	-	46	1920.64	1633.16	1887.42	1813.74	1581.65	1475.75	1820.75	1626.05	1811.31	1685.06	1620.54	1705.64	2175.93	2358.36	2243.26	2259.19	1533.73	1873.47	1811.89	1739.7	1667.24	1482.1	1398.77	1516.04	-0.0802865	0.818024	no	0.360875	0.0488959	no	-0.307829	0.143966	no	-0.0666366	0.999055	no	-0.0392658	0.976458	no
slr0056-as3	NC_000911.1	2578732	2578800	-	69	1571.02	1362.59	1584.5	1506.04	1294.68	1243.46	1632.4	1390.18	1650.97	1452.64	1512.5	1538.7	1845.86	1965.3	1781.41	1864.19	1279.8	1679.66	1449.52	1469.66	1328.96	1354.37	1190.75	1291.36	0.0426285	0.908395	no	0.313512	0.0703185	no	-0.266259	0.179268	no	-0.0439502	0.999055	no	-0.0380964	0.976458	no
slr0063-as2	NC_000911.1	2590674	2590717	-	44	2976.3	2658.22	2557.87	2730.8	2818.69	1778.54	2937.32	2511.52	2905.66	3082.9	2803.73	2930.76	3099.06	3477.08	3673.04	3416.39	2654.71	2855.93	2651.95	2720.86	3088.18	2690.78	2504.74	2761.24	0.109485	0.709345	no	0.310773	0.0913555	no	-0.251184	0.216983	no	-0.00998801	0.999055	no	0.180594	0.798795	no
slr0063-as	NC_000911.1	2591525	2591680	-	156	9945.11	8875.92	9384.02	9401.68	8457.87	9367.99	9784.32	9203.4	9764.49	9200.8	8710.01	9225.1	11593.8	10547.1	11031.1	11057.3	9823.8	10145.2	10097.8	10022.3	7748.39	8544.46	9306.73	8533.19	-0.0131124	0.977707	no	0.162547	0.441751	no	-0.180504	0.407353	no	0.0875343	0.999055	no	-0.0318589	0.976458	no
slr0467-as	NC_000911.1	2601753	2601840	-	88	3731.06	3557.92	3937.3	3742.09	3083.82	3685.66	3642.93	3470.8	3501.69	3242.36	3408.33	3384.13	4048.55	4417.47	3879.98	4115.33	4173.21	4235.65	3662.22	4023.69	3088.18	3325.69	3262.16	3225.34	-0.128926	0.522753	no	0.144783	0.342828	no	-0.262921	0.0794471	no	0.0972568	0.999055	no	-0.0248729	0.976458	no
sll0461-as2	NC_000911.1	2605998	2606096	+	99	3974.74	4153.18	3759.67	3962.53	4378.43	5028.5	5353.17	4920.03	5287.03	4724.75	4240.3	4750.69	7930.07	7986.74	6200.3	7372.37	4549.59	4271.03	3704.32	4174.98	4816.47	5119.55	4752.84	4896.29	0.277092	0.0772264	no	0.47948	0.000417997	no	0.162743	0.3405	no	0.0707519	0.999055	no	0.0702988	0.966763	no
sll0461-as	NC_000911.1	2607044	2607161	+	118	10880.4	13091.5	11179.7	11717.2	19001.9	19056.6	19029.6	19029.4	11251.4	15176.4	11841.9	12756.6	28319.1	22553.8	23174	24682.3	12734	12498.4	12525.6	12586	17152.8	17558.5	18634.7	17782	0.141144	0.653482	no	0.270093	0.174303	no	0.555935	0.00435062	no	0.1023	0.999055	no	-0.0232574	0.980977	no
ncr1340	NC_000911.1	2607508	2607581	+	74	6507.23	6881.52	6898.35	6762.37	8035.58	8644.85	7912.97	8197.8	7250.39	7508.39	7173.99	7310.92	10577.8	10233.9	9166.53	9992.73	6503.33	6861.32	6344.9	6569.85	7840.53	8049.07	7486.66	7792.09	0.129917	0.563774	no	0.179968	0.252514	no	0.131397	0.459639	no	-0.0465949	0.999055	no	0.000352289	0.999356	no
ncl1300	NC_000911.1	2607549	2607729	-	181	7695.64	7983.01	6422.34	7366.99	14592.9	14127	12701.2	13807	10003.6	11418.7	9215.74	10212.7	14765.9	11591.5	10111.1	12156.2	7651.21	7266.26	6293.25	7070.24	12481.3	11579.3	10238.1	11432.9	0.487811	0.00948262	no	-0.293606	0.132788	no	0.763872	0.000458331	no	-0.0626068	0.999055	no	-0.201913	0.78553	no
ncr1350	NC_000911.1	2607662	2607790	+	129	13190	12812.1	10151.6	12051.2	21063.1	20519.6	18537.5	20040.1	14557	15594.3	12132.9	14094.7	21046.4	16840.9	14904.5	17597.2	12459.5	11715.7	9490.52	11221.9	20711.2	18399.6	15406.1	18172.3	0.2407	0.329655	no	-0.297015	0.132594	no	0.590779	0.00644876	no	-0.107279	0.999055	no	-0.0712568	0.976458	no
slr0474-as2	NC_000911.1	2610389	2610414	-	26	6458.7	8287.66	7961.73	7569.36	11228.6	13635	10455.4	11773	10696.1	12914.5	11367.2	11659.3	10890.8	9588.71	11629.3	10702.9	6343.54	7804.82	7551.11	7233.15	8897.29	8582.84	9112.14	8864.09	0.646537	0.000540327	no	-0.236111	0.158995	no	0.493904	0.00905798	no	-0.0687524	0.999055	no	-0.329826	0.395848	no
slr0474-as	NC_000911.1	2610474	2610539	-	66	6398.82	7354.4	6412.95	6722.05	7911.88	8828.44	8976.04	8572.12	5099.39	6484.72	5319.56	5634.56	10022.5	13291.9	11754.9	11689.8	7341.17	7294.19	6300.15	6978.5	7849.92	8994.48	8039.17	8294.52	-0.237072	0.163365	no	0.342598	0.0145327	no	0.204756	0.207256	no	0.0500332	0.999055	no	0.0285487	0.976458	no
ncl1310	NC_000911.1	2613345	2613457	-	113	8999.61	9403.1	7341.84	8581.52	7003.64	7634.53	9360.72	7999.63	5415.28	6652.58	5572.42	5880.1	7784.58	8246.52	9011	8347.37	8840.15	8190.04	7113.6	8047.93	7377.16	9258.95	7668.06	8101.39	-0.527574	0.00273639	no	-0.0380308	0.869669	no	-0.249772	0.172206	no	-0.0953892	0.999055	no	0.0945644	0.943902	no
slr0479-as2	NC_000911.1	2614636	2614704	-	69	1788.96	1955.88	2365.1	2036.65	1423.71	1585.07	2270.71	1759.83	2011.25	1733.48	2042.09	1928.94	2018.26	1945.15	2045.33	2002.91	2166.86	2005.75	2134.01	2102.21	1643.08	1658.02	1530.28	1610.46	-0.053291	0.878717	no	0.0853493	0.703643	no	-0.35757	0.0810257	no	0.0412031	0.999055	no	-0.0512659	0.976458	no
slr0479-as	NC_000911.1	2614897	2615035	-	139	2601.03	2958.02	2932.22	2830.42	2495.65	2638.6	2836.14	2656.8	2778.98	2932.45	2717.22	2809.55	3669.34	3507.09	3362.52	3512.99	3099.18	2706	3158	2987.72	2896.68	2799.32	2791.65	2829.22	0.00795314	0.979962	no	0.299799	0.0324674	no	-0.237155	0.134867	no	0.0777379	0.999055	no	0.166029	0.760675	no
slr0480-as	NC_000911.1	2616472	2616518	-	47	1679.8	1588.84	1539.39	1602.67	1528.4	1785.38	1674.48	1662.75	1755.34	1862.47	1853.51	1823.77	2024.7	2441.35	2227.82	2231.29	1391.75	1752.31	1714.23	1619.43	1631.77	1599.16	1390.07	1540.33	0.197109	0.442814	no	0.322372	0.0810426	no	-0.107585	0.671426	no	0.0108641	0.999055	no	-0.0320891	0.976458	no
slr0483-as	NC_000911.1	2617543	2617733	-	191	3103.43	3391.55	3068.3	3187.76	4542.12	4788.26	4309.45	4546.61	2671.75	2914.26	2647.83	2744.61	4076.93	4598.48	3797.73	4157.71	3312.19	3280.66	3190.37	3261.07	3997.88	4353	3807.57	4052.81	-0.198111	0.313151	no	-0.237177	0.127016	no	0.367901	0.0190203	no	0.0302208	0.999055	no	-0.0937711	0.943902	no
slr0487-as	NC_000911.1	2620249	2620319	-	71	6221.78	6259.91	7337.03	6606.24	7393.62	5683.62	6976.15	6684.46	6510.19	6682.15	8424.11	7205.48	7616.79	8325.39	7801.24	7914.47	6199.02	7151.23	8295.59	7215.28	6833.33	6389.07	6469.19	6563.86	0.146792	0.571226	no	0.132289	0.508894	no	-0.125198	0.552375	no	0.124343	0.999055	no	0.041929	0.976458	no
slr0488-as	NC_000911.1	2621777	2621825	-	49	6982.01	6169.4	5692.94	6281.45	6766.23	6542.18	7264.42	6857.61	6913.17	6027.57	5631.87	6190.87	6311.69	5719.44	5775.8	5935.64	6789.13	5874.1	5254.08	5972.44	6396.75	5701.18	5400.67	5832.87	-0.00959428	0.978371	no	-0.312945	0.0215999	no	-0.0236708	0.902826	no	-0.0774653	0.999055	no	-0.16379	0.760675	no
slr0492-as	NC_000911.1	2624062	2624128	-	67	7378.8	7936.19	7139.13	7484.71	9301.23	9245.49	9472.49	9339.74	8586.87	8666.84	7260.31	8171.34	10253.9	11396.5	9490.05	10380.2	6931.73	7261.36	6054.07	6749.05	8423.29	8329.11	9879.28	8877.23	0.142071	0.505702	no	0.0447578	0.817387	no	0.174551	0.304761	no	-0.15455	0.999055	no	0.00313318	0.994586	no
sll0681-as	NC_000911.1	2640391	2640474	+	84	4110.13	4145.06	4134.36	4129.85	5869.29	4905.03	5011.17	5261.83	9580.87	12616.5	10022.8	10740.1	6127.15	6498.82	5672.57	6099.51	4449.8	4204.87	3836.62	4163.76	4684.15	5226.08	5216.6	5042.28	1.39361	3.32542e-09	up	0.101359	0.564516	no	0.207768	0.207256	no	0.00694931	0.999055	no	0.00868113	0.990715	no
sll0680-as	NC_000911.1	2641030	2641075	+	46	2479.12	3305.43	2673.85	2819.47	3136.6	3094.98	3045.05	3092.21	2838.71	2789.07	2440.34	2689.37	4288.8	4777.2	3810.25	4292.08	3087.78	3027.08	3382.2	3165.69	3153.26	4511.37	5135.99	4266.87	-0.0409656	0.91978	no	0.365084	0.0529254	no	1.68272e-05	0.999889	no	0.169098	0.999055	no	0.548676	0.148098	no
sll0617-as	NC_000911.1	2645379	2645433	+	55	7940.61	7655.66	7849.01	7815.09	6809.52	7628.46	8021.01	7486.33	9000.09	9282.11	8302.24	8861.48	9611.03	9065.69	9505.08	9393.93	8274.21	7703.28	6937.18	7638.22	6138.47	6977.9	7283.25	6799.87	0.19529	0.266148	no	0.226402	0.121213	no	-0.213108	0.184546	no	-0.0387882	0.999055	no	-0.0588665	0.976458	no
slr0630-as	NC_000911.1	2646486	2646609	-	124	2001.05	2292.79	2210.73	2168.19	2054.83	2364.71	2602.77	2340.77	2154.61	2166.31	1895.45	2072.12	2306.96	2366.65	2233.42	2302.34	2298.47	2225.36	2053.81	2192.54	2299.18	2542.54	2011.73	2284.48	-0.0469001	0.87212	no	-0.124628	0.444269	no	-0.0373974	0.852416	no	0.0118293	0.999055	no	0.0414923	0.976458	no
sll0616-as2	NC_000911.1	2647504	2647700	+	197	3279.26	3379.6	3480.86	3379.91	3238.16	3321.49	3749.38	3436.34	3244.9	3283.41	3264.63	3264.31	3401.97	3325.28	3320.02	3349.09	3439	3361.76	3530.38	3443.71	2873.24	3298.68	3055.12	3075.68	-0.0327708	0.922184	no	-0.140279	0.408086	no	-0.124281	0.495221	no	0.0239449	0.999055	no	-0.0843392	0.947984	no
sll0616-as	NC_000911.1	2648417	2648627	+	211	1927.29	1961.44	1958.32	1949.02	1670.24	2042.08	1929.95	1880.76	1716.77	1640.45	1573.88	1643.7	2175.25	2221.37	1981.38	2126	1975.21	2120.64	1957.5	2017.78	1852.93	1976.5	1814.03	1881.15	-0.229442	0.161276	no	0.0758758	0.674846	no	-0.203089	0.201856	no	0.04521	0.999055	no	0.0788279	0.947984	no
ncl1320	NC_000911.1	2655183	2655241	-	59	11682.2	11665.7	9265.32	10871.1	12633.3	18185.7	12506.9	14441.9	7167.55	8063.88	7214.17	7481.86	9795.39	10619.8	10892.6	10435.9	11973.7	9613.08	7251.67	9612.83	15598.6	17338.7	12192	15043.1	-0.522112	0.0401489	no	-0.571133	0.0192007	no	0.261662	0.31326	no	-0.182376	0.999055	no	0.131173	0.943902	no
ncr1360	NC_000911.1	2658689	2658714	+	26	2916.06	3944.86	3370.21	3410.37	4297.81	4424.11	5109.69	4610.54	3845.56	3135.47	3238.14	3406.39	7320.06	7729.81	6274.28	7108.05	4816.06	4147.33	2849.48	3937.62	4552.85	4476.89	4162.65	4397.46	0.0333688	0.93443	no	0.519764	0.00413906	no	0.301931	0.143295	no	0.201032	0.999055	no	0.00416095	0.993807	no
slr0642-as	NC_000911.1	2665334	2665377	-	44	3474.73	3557.92	4366.65	3799.77	3041.96	3021.38	3856.25	3306.53	4283.99	4586.38	4544.44	4471.6	4378.24	4694.05	4449.04	4507.11	3737.84	3685.69	3514.89	3646.14	4092.31	3748.96	3449.64	3763.64	0.252459	0.135192	no	0.339168	0.0234303	no	-0.345402	0.0333441	no	-0.0664328	0.999055	no	0.255386	0.576306	no
slr0643-as	NC_000911.1	2666092	2666122	-	31	12895.6	14163.1	15844.7	14301.1	6100.12	5961.2	10574.1	7545.15	12407.7	12782.3	12824.9	12671.6	12896.5	13033.4	13633	13187.7	14830.8	14762.7	13831.4	14475	10568.1	9161.74	9366.78	9698.89	-0.155745	0.570342	no	0.702105	0.00121869	no	-1.06944	0.000100575	down	0.0115203	0.999055	no	0.43569	0.357673	no
slr0645-as2	NC_000911.1	2674144	2674273	-	130	6290	6180.27	5608.77	6026.35	10886.2	10995	8553.18	10144.8	5665.37	6029.35	5154.04	5616.26	9895.47	9960.49	8538.86	9464.94	6296.82	6596.54	4779.99	5891.12	9368.6	8677.49	7721.2	8589.1	-0.0865121	0.771744	no	-0.21069	0.242161	no	0.60854	0.00144207	no	-0.040712	0.999055	no	-0.171266	0.798795	no
slr0645-as	NC_000911.1	2674344	2674498	-	155	2360.83	2658.48	2473.95	2497.75	3030.25	3248.25	2864.8	3047.77	2252.43	2125.35	2040.67	2139.48	3294.32	3683.46	3103.54	3360.44	2532.08	2371.89	2324.16	2409.38	2726.74	2909.44	2460.91	2699.03	-0.204407	0.23992	no	0.0340925	0.864012	no	0.142668	0.397074	no	-0.0545925	0.999055	no	-0.10276	0.910695	no
slr0646-as	NC_000911.1	2675048	2675067	-	20	5733.3	5398.22	4823.42	5318.31	5556.46	5562.77	6245.49	5788.24	5518.27	5111.84	4794.25	5141.45	9022.87	8449.29	6714.94	8062.37	6027.26	6495.3	4630.4	5717.65	6460.55	5188.07	5444.44	5697.69	-0.0372425	0.922184	no	0.375575	0.0189897	no	-0.0293066	0.902826	no	0.0961032	0.999055	no	0.0437761	0.976458	no
ncl1330	NC_000911.1	2676453	2676709	-	257	4403.2	4232.46	3015.42	3883.69	5597.43	4086.88	4865.92	4850.08	2657.41	3439.88	2156.66	2751.32	5619.61	7527.8	6013.91	6387.11	4094.17	3905.01	2904.36	3634.51	6688.42	5362.51	2922.19	4991.04	-0.484759	0.227141	no	0.285907	0.43122	no	0.178811	0.664293	no	-0.10031	0.999055	no	0.105484	0.976458	no
ncr1380	NC_000911.1	2676529	2676616	+	88	25647.5	24332.9	24263.2	24747.9	14170.2	12824.8	20323.3	15772.8	26951.9	23136.9	23592.6	24560.4	27080.5	25114	29918.9	27371.1	27269.2	33209.8	29792.4	30090.5	22886.6	18812.8	21815.2	21171.6	0.00451918	0.989129	no	0.698944	0.000910178	no	-0.802049	0.000621639	no	0.276025	0.999055	no	0.505635	0.221122	no
sll0601-as	NC_000911.1	2677332	2677518	+	187	2181.34	2246.85	2351.52	2259.9	2511.71	2268.87	2961.45	2580.68	2083.19	2351.26	1885.31	2106.59	2746.1	3056.85	2604.91	2802.62	2098.78	2256.59	2114.63	2156.67	2153.15	2585.86	2470.33	2403.11	-0.0877071	0.717773	no	0.0115824	0.962144	no	0.0453099	0.821597	no	-0.0725507	0.999055	no	-0.0276939	0.976458	no
slr0415-as3	NC_000911.1	2684835	2685003	-	169	2228.29	2172.07	2525.87	2308.74	2343.27	2527.27	2426.68	2432.4	2178.99	1755.55	2207.2	2047.24	2846.31	2789.89	2806.03	2814.08	2338.91	2346.22	2717.96	2467.7	2377.54	2333.89	2323.43	2344.95	-0.153922	0.436718	no	0.106843	0.525355	no	-0.074221	0.695213	no	0.0932206	0.999055	no	0.0223468	0.976458	no
slr0415-as2	NC_000911.1	2686110	2686160	-	51	2008.78	1852.33	1796.96	1886.02	2106.77	2338.62	2088.2	2177.86	1987.26	2345.3	2138.04	2156.87	2702.14	2624.85	2692.82	2673.27	1823.11	2089.35	2106.38	2006.28	2272.02	2119.31	1695.12	2028.82	0.200866	0.386728	no	0.195284	0.282978	no	0.0495306	0.84017	no	0.0854817	0.999055	no	-0.0313028	0.976458	no
slr0415-as	NC_000911.1	2686193	2686236	-	44	2741.33	2535.53	3142.53	2806.46	2218.68	2217.82	3158.85	2531.78	2017.82	1867.96	1920.09	1935.29	1694.59	2362.83	1965.85	2007.76	2580.38	2170.89	2504.62	2418.63	2898.72	2652.99	1664.83	2405.51	-0.520621	0.0351585	no	-0.449117	0.0628385	no	-0.297655	0.232577	no	-0.218423	0.999055	no	-0.0149557	0.990703	no
sRNA_26	NC_000911.1	2695363	2695552	-	190	2757	2699.11	2500.56	2652.22	2940.61	3056.8	3336.5	3111.3	2915.85	2957.73	2563.29	2812.29	3191.37	3037.87	2771.44	3000.22	2636.16	2846.58	2690.5	2724.42	3088.78	3318.69	2604.99	3004.15	0.0987463	0.688707	no	-0.156488	0.328443	no	0.0817846	0.671426	no	0.0349629	0.999055	no	0.0220344	0.976458	no
ssr0692-as	NC_000911.1	2695546	2695618	-	73	12737.8	14604.8	14106.8	13816.5	17948.2	15524.6	19672.6	17715.1	57502.9	47836.9	47165.6	50835.1	15102.4	17433	14447.4	15660.9	13504.9	12887.1	14728.5	13706.8	17791.5	18660.3	18116.5	18189.4	1.89535	1.85498e-10	up	-0.284516	0.140719	no	0.212449	0.32863	no	-0.0117709	0.999055	no	0.112825	0.943902	no
ncl1340	NC_000911.1	2695877	2695986	-	110	40836.6	37337.7	35400.9	37858.4	70997.6	52319.2	44561.9	55959.6	158525	108810	98043	121792	46092.8	35478.8	32040	37870.5	40682.9	29771.1	26494.3	32316.1	61551.4	48107.6	41647.7	50435.6	1.69554	8.51977e-06	up	-0.677344	0.0256751	no	0.423846	0.189912	no	-0.232989	0.999055	no	-0.0838827	0.976458	no
slr0420-as	NC_000911.1	2699499	2699537	-	39	1478.11	1453.37	1195.55	1375.68	1338.15	1716.46	1721.74	1592.12	1246.83	1267.89	1304.25	1272.99	1993.68	2300.22	1692.6	1995.5	1341.79	1502.18	1353.5	1399.16	1432.12	1517.88	1455.23	1468.41	-0.100267	0.79937	no	0.235433	0.269451	no	0.0437467	0.883822	no	0.0211979	0.999055	no	-0.0262457	0.980977	no
ncl1350	NC_000911.1	2706205	2706438	-	234	1213.01	1341.87	1161.19	1238.69	1414.24	1446.5	1416.27	1425.67	1384.59	1307.87	1214.3	1302.25	1428.3	1512.68	1332.68	1424.55	1182.05	1201.02	1116.04	1166.37	1339.49	1443.97	1226.8	1336.75	0.0906109	0.704839	no	-0.107169	0.512664	no	0.058615	0.758796	no	-0.0896671	0.999055	no	-0.0202991	0.977308	no
sll0375-as	NC_000911.1	2706584	2707014	+	431	2446.76	2912.03	2387.46	2582.08	4102.65	4162.95	3626.86	3964.15	1935.72	2012.4	1881.51	1943.21	3587.85	4206.37	3182.88	3659.03	2623.42	2763.88	2518.25	2635.18	3495.01	3995.46	3454.31	3648.26	-0.390557	0.0354876	no	-0.226752	0.23943	no	0.476932	0.00905798	no	0.0269646	0.999055	no	-0.0494029	0.976458	no
slr0423-as	NC_000911.1	2707627	2707732	-	106	17946.5	17051.9	15509.3	16835.9	22149.4	19417.2	19242.6	20269.7	12267.4	13925.3	11577.5	12590.1	19016.8	21636.6	20844.2	20499.2	16220.8	17237.5	15210.4	16222.9	22452.7	20989.5	18017.4	20486.5	-0.403691	0.0401312	no	-0.0910157	0.704856	no	0.123888	0.604773	no	-0.0583991	0.999055	no	0.0853038	0.973935	no
ncr1390	NC_000911.1	2707723	2707800	+	78	2715.23	2768.32	2782.74	2755.43	2810.11	3034.02	4933.82	3592.65	3180.11	2689.99	2586.02	2818.71	3831.13	3280.93	3706.21	3606.09	2611.69	3134.99	3644.95	3130.55	3484.1	3112.5	3071.22	3222.61	0.0495677	0.910595	no	-0.0928643	0.711026	no	0.231121	0.344892	no	0.183305	0.999055	no	-0.0807017	0.976458	no
ssr0706-as	NC_000911.1	2708041	2708142	-	102	2967.09	3307.73	3152.56	3142.46	4592.76	4233.55	4289.66	4371.99	3572.79	3989.64	3679.95	3747.46	4130.01	4636.1	3786.31	4184.14	3417.19	3521.1	3404.7	3447.66	4176.27	4408.17	4580.7	4388.38	0.272612	0.0761255	no	-0.173333	0.251435	no	0.334859	0.0228242	no	0.130326	0.999055	no	0.0781663	0.947984	no
ncl1370	NC_000911.1	2708193	2708252	-	60	7017.81	6972.7	6216.85	6735.79	10601.3	10151.3	7665.46	9472.67	6765.8	7818.11	6899.04	7160.99	5734.79	7128.01	6335.57	6399.46	7055.17	6735.87	6837.55	6876.2	8016.64	8125.77	9382.03	8508.15	0.10362	0.689236	no	-0.677929	0.000315086	no	0.34927	0.0458316	no	0.0278529	0.999055	no	-0.082604	0.952749	no
sll0372-as	NC_000911.1	2710867	2710962	+	96	5254.22	4770.3	5083.01	5035.84	4707.13	5313.31	5031.59	5017.34	4752.22	3884	3836.86	4157.69	5742.04	5882.05	5824.99	5816.36	5110.32	5147.42	4292.76	4850.17	5227.49	4849.96	4475.16	4850.87	-0.2629	0.0957718	no	0.110244	0.51732	no	-0.156703	0.352481	no	-0.0619355	0.999055	no	0.0254698	0.976458	no
sll0371-as	NC_000911.1	2713269	2713424	+	156	1176.87	1614.85	1185.24	1325.65	1407.02	1646.95	1941.59	1665.19	1234.57	1201.5	1088.75	1174.94	2053.19	2226.67	1490.75	1923.53	1257.93	1445.03	1279.3	1327.42	1429.44	1520.01	1379.09	1442.85	-0.147331	0.540723	no	0.107648	0.556598	no	0.187444	0.313612	no	0.000678798	0.999655	no	-0.127219	0.880429	no
sll0370-as	NC_000911.1	2713379	2713459	+	81	2096.37	2243.71	2104.04	2148.04	2709.82	2531.71	3258.01	2833.18	2047.18	2470.74	2298.96	2272.29	3646.25	3678.83	3170.83	3498.64	2030.43	2510.49	2097.97	2212.96	2403.09	2689.29	2330.13	2474.17	0.0976297	0.701963	no	0.196928	0.184136	no	0.256542	0.118427	no	0.0367254	0.999055	no	-0.12363	0.867273	no
ncl1380	NC_000911.1	2717869	2717905	-	37	3861.15	4279.67	3715.33	3952.05	3169.43	3057.87	4371.16	3532.82	3396.31	3720.33	3492.19	3536.28	3261.94	3721.41	2973.48	3318.94	3990.39	3052.02	3504.08	3515.5	2973.99	3972.85	2782.42	3243.09	-0.14205	0.60187	no	-0.198608	0.310504	no	-0.303139	0.134793	no	-0.167864	0.999055	no	-0.0498549	0.976458	no
ncr1395	NC_000911.1	2718783	2718945	+	163	1426.17	1451.67	1306.96	1394.93	1344.71	1486.57	1718.68	1516.65	1437.97	1266.74	1172.92	1292.54	1754.99	1723.61	1736.28	1738.29	1444.69	1349.12	1352.19	1382	1283.67	1346.6	1186.26	1272.18	-0.0940113	0.707164	no	0.0955363	0.582622	no	-0.0301773	0.883822	no	-0.0157363	0.999055	no	-0.177026	0.760675	no
sll0188-as	NC_000911.1	2722090	2722109	+	20	7080.47	8817.1	7355.71	7751.09	9792.87	10229.8	10180.5	10067.7	6966.13	8386.1	6080.51	7144.25	11227.8	10396.5	8687.7	10104	7756.01	8108.52	6251.04	7371.85	9128.13	9677.75	8579.11	9128.33	-0.0994188	0.709345	no	-0.0958923	0.595921	no	0.237538	0.163155	no	-0.0774676	0.999055	no	-0.0669347	0.973935	no
slr0192-as	NC_000911.1	2724363	2724523	-	161	5063.32	5727.93	4488.87	5093.37	4263.49	4070.04	6049.73	4794.42	4852.79	5922.62	4423.12	5066.18	9720.07	9705.58	9750.65	9725.43	5235.29	5331.67	4814.46	5127.14	5503.96	5044.31	4992.53	5180.27	0.00878078	0.979962	no	0.919967	1.6131e-05	no	-0.235075	0.206932	no	0.00746993	0.999055	no	0.189401	0.760951	no
slr0193-as	NC_000911.1	2724720	2724741	-	22	1908.25	2003.89	1607.81	1839.98	1814.01	1285.7	2001.97	1700.56	1788.1	1700.91	1807.15	1765.38	1925.37	2212.68	2414.21	2184.09	1741.49	1968.27	2020.54	1910.1	2046.16	2630.32	1469.85	2048.77	-0.0421053	0.935049	no	0.21834	0.407173	no	-0.234971	0.415895	no	0.0532837	0.999055	no	0.31296	0.717233	no
sRNA_25	NC_000911.1	2725223	2725289	-	67	5751.54	5733.93	5183.37	5556.28	5223.35	5544.48	5894.71	5554.18	4305.67	4368.33	3865.77	4179.92	6070.96	7545.77	6296.5	6637.74	5007.03	5221.08	4478.35	4902.15	5238.12	5767.84	5604.5	5536.82	-0.396013	0.00349559	no	0.150723	0.320526	no	-0.149452	0.36733	no	-0.18587	0.999055	no	0.0724204	0.95606	no
slr0197-as	NC_000911.1	2727580	2727724	-	145	3258.27	3189.29	3176.8	3208.12	5606.21	5715.58	4820.12	5380.64	3572.09	3400.98	3124.93	3366	5322.28	5313.93	5122.88	5253.03	3106.27	3642.17	3378.59	3375.68	4524.54	4532.11	4401.06	4485.91	0.0838955	0.747261	no	-0.141825	0.389087	no	0.600559	7.08494e-05	no	0.0683514	0.999055	no	-0.190631	0.717396	no
ncl1390	NC_000911.1	2730208	2730253	-	46	6524.71	5984.99	6413.74	6307.81	7114.08	6148.98	7392.87	6885.31	14835	16894.2	17336.6	16355.2	7618.92	9176.46	9418.41	8737.93	6541.21	7069.34	6442.29	6684.28	7067.64	6477.86	7029.71	6858.41	1.39023	3.32542e-09	up	0.23303	0.113927	no	-0.0195388	0.923263	no	0.0771062	0.999055	no	0.0645369	0.973935	no
sRNA_14	NC_000911.1	2730467	2730574	+	108	75335.9	64395.5	56570.9	65434.1	66826.4	55069	60308.9	60734.8	57069.7	55152.5	51060.7	54427.6	56289.5	48936.6	62878	56034.7	66268.7	55181	53378.2	58276	75959.7	65904.1	59736.1	67200	-0.250047	0.399015	no	-0.217837	0.375566	no	-0.252416	0.318236	no	-0.170047	0.999055	no	0.217638	0.807326	no
ncr1397	NC_000911.1	2730522	2730687	+	166	3457.57	3550.04	3762.84	3590.15	4050	3691.86	4258.19	4000.02	3676.43	3687.26	3923.59	3762.43	2862.79	2706.25	2811.03	2793.36	3523.92	3524.11	3849.37	3632.47	3379.67	3838.57	3880.08	3699.44	0.0861664	0.727732	no	-0.622984	3.51431e-05	no	0.00993254	0.962313	no	0.0141252	0.999055	no	-0.0381548	0.976458	no
slr0199-as	NC_000911.1	2730993	2731080	-	88	1602.08	1697.17	1671.75	1657	1967.5	2121.4	1878.9	1989.27	1986.78	1776.84	1847.01	1870.21	2261.65	2260.1	1853.77	2125.17	1571.59	1669.17	1789.02	1676.59	1600.93	1859.36	1799.81	1753.37	0.194619	0.32557	no	-0.00584466	0.983788	no	0.115777	0.552375	no	0.0149082	0.999055	no	-0.101495	0.935821	no
sll0184-as	NC_000911.1	2731512	2731535	+	24	8850.59	10346.6	12025	10407.4	12177.1	11314.1	11913.4	11801.5	10722.4	15007	13764	13164.5	12741.3	15328.1	15838.9	14636.1	8994.17	9941.07	10264	9733.1	9378.22	12221.9	11768.8	11123	0.359297	0.0864771	no	0.200016	0.314928	no	0.0420285	0.872367	no	-0.101326	0.999055	no	-0.00964182	0.990715	no
ncr1400	NC_000911.1	2735708	2735742	+	35	1772.36	1490.94	1263.28	1508.86	1140.24	1212.23	1093.35	1148.6	1326.88	1202.79	1052.4	1194.02	1691.01	1708.73	1474.14	1624.63	1201.45	1382.75	1322.97	1302.39	1262.34	912.189	1187.88	1120.8	-0.335927	0.188617	no	0.400877	0.0729038	no	-0.559856	0.0166674	no	-0.21547	0.999055	no	0.0340293	0.978626	no
sll0182-as	NC_000911.1	2736693	2736756	+	64	1967.89	1476.08	1846.46	1763.48	1429.41	1414.26	1534.3	1459.32	1843.98	1451.28	1461.66	1585.64	1795.14	1792.87	1481.94	1689.98	1854.32	1963.45	1389.12	1735.63	1810.52	1486.17	1381.73	1559.47	-0.147094	0.578321	no	0.107469	0.621801	no	-0.431993	0.0322077	no	-0.0358328	0.999055	no	0.158526	0.843574	no
ncr1410	NC_000911.1	2740753	2740849	+	97	4980.42	4591.27	3787.46	4453.05	3810.43	4179.61	4079.05	4023.03	5041.19	4298.62	4418.14	4585.98	6346.84	5642.18	6218.63	6069.22	5057.64	4350.34	3732.96	4380.31	3566.52	3551.97	4503.87	3874.12	0.0575949	0.853797	no	0.491813	0.00447284	no	-0.296942	0.102594	no	-0.0275611	0.999055	no	0.0259681	0.976458	no
ncr1420	NC_000911.1	2741377	2741640	+	264	1969.96	1983.44	2003.67	1985.69	1930.29	2210.68	2272.73	2137.9	1790.17	1845.18	1842.58	1825.98	2294.62	2157.37	2190.03	2214.01	1950.33	2042.25	1950.38	1980.98	1998.79	1934.95	2017.29	1983.68	-0.103662	0.666628	no	-0.0508878	0.787242	no	-0.0434193	0.832943	no	-0.0081787	0.999055	no	-0.0304894	0.976458	no
slr0208-as2	NC_000911.1	2745247	2745386	-	140	2403.42	2634.85	2497.84	2512.04	2758.49	2936.28	2810.73	2835.17	2833.28	2615.58	2438.89	2629.25	2710.59	2478.66	2520.14	2569.8	2416.24	2613.89	2301.97	2444.03	2316.27	2384.99	2484.17	2395.15	0.0835088	0.722553	no	-0.244693	0.0824948	no	0.0288151	0.883822	no	-0.0445478	0.999055	no	-0.166813	0.760675	no
slr0208-as	NC_000911.1	2745534	2745775	-	242	2332.88	2580.14	2348.59	2420.54	2841.53	2805.15	2986.54	2877.74	2664.09	2902.04	2415.97	2660.7	2596.73	2787.41	2802.99	2729.04	2123.77	2466.48	2491.23	2360.49	2573.2	2712.77	2536.1	2607.36	0.152775	0.468725	no	-0.181473	0.260169	no	0.104758	0.575227	no	-0.0385803	0.999055	no	-0.0687478	0.973328	no
slr0210-as	NC_000911.1	2748708	2748810	-	103	3656.12	3581.35	3340.49	3525.99	3373.87	3652.37	3967.61	3664.62	3532.8	3431.9	3190.11	3384.94	4377.22	4381.79	4552.5	4437.17	3474.74	3791.92	3155.86	3474.17	3407.32	3409.64	3453.43	3423.46	-0.0440268	0.878717	no	0.173661	0.247361	no	-0.0945397	0.593909	no	-0.0272781	0.999055	no	-0.0212794	0.976458	no
ssr1513-as	NC_000911.1	2760576	2760619	-	44	3531.69	2883.14	3051.18	3155.34	3697.79	4071.37	3642.93	3804.03	3948.72	2931.03	2763.87	3214.54	4562.87	4883.71	4535.26	4660.61	3674.12	3994.44	2630.91	3433.16	3467.1	3295.46	3209.67	3324.07	0.0350247	0.922184	no	0.190134	0.276123	no	0.108541	0.602319	no	0.109706	0.999055	no	-0.118927	0.910695	no
slr0895-as	NC_000911.1	2763652	2763734	-	83	2264.78	2482.32	2043.66	2263.59	1975.07	2158.32	2131.27	2088.22	2205.2	2061	1789.22	2018.47	3090	3066.53	3446.37	3200.97	2015.28	2168.68	1919.1	2034.36	2189.51	2267.88	2099.06	2185.48	-0.147685	0.48896	no	0.513775	0.000186547	no	-0.26407	0.114537	no	-0.157332	0.999055	no	0.142487	0.807326	no
ncl1400	NC_000911.1	2769003	2769060	-	58	1372.02	1489.16	1219.71	1360.3	1460.83	1641.85	1605.88	1569.52	1507.21	967.759	1139.09	1204.69	1510.65	1594.66	1308.19	1471.17	1192.24	1668.84	1197.52	1352.87	1638.49	1284.4	1171.95	1364.95	-0.146632	0.650754	no	-0.191162	0.369465	no	0.055357	0.839333	no	-0.0152111	0.999055	no	-0.134401	0.919015	no
slr0900-as	NC_000911.1	2771302	2771372	-	71	3035.87	2914.53	2536.26	2828.89	3095.81	3080.84	2755.89	2977.51	2931.89	2399.93	2495.12	2608.98	3113.73	3398.72	2885.39	3132.61	2513.83	3001.6	2556.5	2690.64	2594.79	2651.18	2323.7	2523.22	-0.100895	0.679192	no	-0.0343362	0.868107	no	-0.0746835	0.703193	no	-0.0773416	0.999055	no	-0.16823	0.760951	no
slr0906-as	NC_000911.1	2780040	2780121	-	82	20944.9	25290.5	22470.1	22901.8	31267.7	39806.4	27278.3	32784.1	9434.76	14089.6	11108.6	11544.3	15029.9	22355.1	19857.1	19080.7	21572.3	25989.5	25681.8	24414.5	22711.1	29655.4	37109.1	29825.2	-0.969094	0.00103736	no	-0.889354	0.00200292	no	0.375655	0.191455	no	0.0903824	0.999055	no	-0.0617469	0.976458	no
slr0907-as2	NC_000911.1	2781695	2781795	-	101	1848.75	2013.2	1918.22	1926.72	2115.47	2259.09	2187.51	2187.36	1979.89	1779.7	1690.32	1816.64	1620.1	1693.78	1825.51	1713.13	2118.72	2126.85	1650.44	1965.34	1848.82	1883.46	1620.43	1784.24	-0.0655327	0.815386	no	-0.458043	0.000970265	no	0.0366783	0.861561	no	0.021742	0.999055	no	-0.220441	0.671222	no
slr0907-as	NC_000911.1	2783830	2783965	-	136	3082.27	2957.11	3221.52	3086.97	2794.48	2946.38	2861.54	2867.47	3129.54	2859.57	2747.06	2912.06	3494.29	3691.84	3247.01	3477.71	3112.57	3071.6	3431.94	3205.37	3334.48	2846.4	2867.79	3016.22	-0.0696197	0.790491	no	0.17285	0.261093	no	-0.25551	0.105208	no	0.0516613	0.999055	no	0.145803	0.798795	no
slr0913-as	NC_000911.1	2787225	2787349	-	125	4115.45	4584.89	3678.66	4126.33	4459.9	5687.23	4903.97	5017.03	3335	3207.43	2661.39	3067.94	4748.76	4973.61	4188.3	4636.89	4216.28	4082.28	3608.01	3968.85	4274.8	4922.02	3774.81	4323.88	-0.411216	0.0050441	no	-0.216849	0.144883	no	0.134431	0.434747	no	-0.0588516	0.999055	no	-0.139453	0.807326	no
ncr1430	NC_000911.1	2790667	2790743	+	77	2278.51	1916.25	1712.21	1968.99	2455.89	2167.31	1922.27	2181.82	2334.46	1796.37	1708.44	1946.42	2758.07	3170.01	2552.16	2826.75	1941.73	2646.42	1359.05	1982.4	2739.04	2332.3	1816.96	2296.1	-0.00826195	0.985463	no	0.259096	0.308364	no	-0.00154813	0.99734	no	-0.00507137	0.999055	no	0.130127	0.947984	no
slr0917-as	NC_000911.1	2791762	2791807	-	46	11646.4	10542.2	10643	10943.9	8809.18	8813.53	11740.7	9787.8	7839.13	8512.47	7676.9	8009.5	8842.49	9161.34	9434.9	9146.24	12676.1	9967.22	11274	11305.8	11706.9	10338.6	11233.2	11092.9	-0.437001	0.00531664	no	-0.200619	0.185066	no	-0.312396	0.0482728	no	0.0453404	0.999055	no	0.256951	0.48942	no
slr0920-as	NC_000911.1	2794783	2794919	-	137	6357.38	6311.06	5938.32	6202.25	8187.8	8499.35	8964.66	8550.61	7018.97	7174.77	6409.97	6867.91	10050.6	9136.84	8545.64	9244.36	6820.87	7406.03	6117.53	6781.48	6419.48	7544.7	7659.06	7207.75	0.162642	0.508768	no	0.00774386	0.981324	no	0.31579	0.0857234	no	0.122559	0.999055	no	-0.170609	0.800062	no
sll0891-as	NC_000911.1	2795826	2795925	+	100	3408.65	3634.8	3416.59	3486.68	3739.1	3394.24	3819.49	3650.94	3376.53	3681.86	3057.8	3372.06	5036.56	5299.06	4704.25	5013.29	2896.82	3498.12	3278.32	3224.42	3342.81	3977.52	4335.75	3885.36	-0.0329847	0.914798	no	0.348585	0.0100642	no	-0.0763551	0.683759	no	-0.11704	0.999055	no	0.165368	0.760675	no
ncr1440	NC_000911.1	2798445	2798476	+	32	8184.84	7928.64	9948.29	8687.26	4988.53	5568.67	7513.54	6023.58	8024.71	8185.63	10323	8844.44	11079.1	11191.8	13349.3	11873.4	7242.06	9419.25	11026.1	9229.15	7137.87	6755.31	7898.56	7263.91	0.0461566	0.923855	no	0.878649	0.00125725	no	-0.681005	0.0147937	no	0.0835795	0.999055	no	0.350839	0.690233	no
ncl1410	NC_000911.1	2803088	2803177	-	90	4121.57	4108.65	3930.19	4053.47	2762.88	2524.72	3505.82	2931.14	4225.21	3935.04	3774.34	3978.2	6015.25	6722.35	6255.48	6331.02	4412.72	4679.26	4187.94	4426.64	3742.03	3074.41	2896.37	3237.6	-0.0112942	0.975532	no	1.00281	4.66553e-07	up	-0.613113	0.00028256	no	0.121917	0.999055	no	0.21084	0.690233	no
sll0552-as	NC_000911.1	2805958	2806040	+	83	1864.67	2059.56	2004.91	1976.38	1612.6	1522.18	2044.28	1726.35	1829.99	1779.22	1683.55	1764.25	2698.51	2413.01	2248.83	2453.45	2026.54	1943.63	1495.12	1821.76	1898.24	1955.34	1860.53	1904.71	-0.144075	0.524328	no	0.401343	0.00680726	no	-0.335363	0.0421311	no	-0.124687	0.999055	no	0.212527	0.690233	no
sll0544-as	NC_000911.1	2814451	2814544	+	94	5159.37	5474.79	5789.81	5474.66	4506.82	4333.07	6321.53	5053.81	9009.18	11359.7	10953.1	10440.7	6938.29	6554.66	7595.58	7029.51	5696.22	6476.34	6265.81	6146.12	5276.63	5505.08	5117.98	5299.9	0.950731	4.9312e-06	no	0.375774	0.0244782	no	-0.264277	0.143282	no	0.162016	0.999055	no	0.144681	0.819576	no
ncr1450	NC_000911.1	2821994	2822065	+	72	3402.73	3061.49	2713.17	3059.13	3419.49	2867.81	3660.25	3315.85	3619.66	3842.23	3467.39	3643.09	3731.32	4027.61	3677.83	3812.26	2959.12	3172.18	3061.21	3064.17	3959.69	5367.29	3363.82	4230.27	0.262191	0.163365	no	0.0887476	0.650078	no	-0.0294779	0.895819	no	-0.000915382	0.999655	no	0.416637	0.273264	no
sll0541-as3	NC_000911.1	2823000	2823111	+	112	5222.52	4779.68	5289.97	5097.39	6169.88	6498.88	6407.94	6358.9	6290.5	5951.29	5439.47	5893.75	6610.69	7028.66	6456.16	6698.5	5273.02	5026.13	4886.72	5061.96	5522.73	6057.5	5656.56	5745.6	0.222304	0.213558	no	-0.0304222	0.883713	no	0.169626	0.332078	no	-0.0156	0.999055	no	-0.0719846	0.967672	no
sll0541-as2	NC_000911.1	2823114	2823149	+	36	3385.33	3248.93	3974.85	3536.37	4613.33	4949.93	4673.09	4745.45	4454.38	4167.06	4011.45	4210.96	4448.57	4713.37	4889.73	4683.89	3815.71	4717	3987.29	4173.33	4330.19	4582.06	4857.83	4590.03	0.26703	0.137781	no	-0.123837	0.492007	no	0.27318	0.121477	no	0.229428	0.999055	no	0.0316201	0.976458	no
sll0541-as	NC_000911.1	2823510	2823573	+	64	9300.95	12061.7	7649.63	9670.75	12855.1	13155.6	14778.9	13596.5	6564.9	8645.03	6102.44	7104.12	14941.4	20699.5	13456	16365.6	8380.93	9551.92	8551.77	8828.2	13520.3	15682.7	13373.9	14192.3	-0.426073	0.0463504	no	0.157568	0.462734	no	0.349824	0.107432	no	-0.130787	0.999055	no	0.136046	0.909856	no
[truncated: 277 more rows]
